# Supplementary material for: Neuronal parts list and wiring diagram for a visual system
Source: Nature. 2024 Oct 2;634(8032):166–80. doi: 10.1038/s41586-024-07981-1 (PMC11446827; doi:10.1038/s41586-024-07981-1)
Supplement: Supplementary file 4 — Table of cell types. Comprehensive table of optic-lobe intrinsic cell types and their properties. [file 41586_2024_7981_MOESM4_ESM.xlsx]

## Sheet: sup_data_1
Type	Cells	Trans	Volume	Neuropils	Top input types	Input types / cells / synapses	Top output types	Output types / cells / synapses	Intra deg	Discriminating input/output types (f-score)	Family	Affinity	Linkage
Am1	1	GABA	6,303 μ³	LOP, ME, LO → LOP, LO, ME	T5b, T4b, TmY5a, TmY14	118 / 2,935 / 32,774	Tm2, T2, Tm21, Tm27	147 / 4,106 / 19,312	0	∅ ⇒ CB0592, CT1, DCH (100%)	Medulla Lobula Lobula Plate Amacrine	Cross Neuropil	Amacrine
C2	743	GABA	65 μ³	ME → ME, LA	L5, Mi1, Lawf2, OA-AL2b2	7 / 3,383 / 46,056	L4, L5, L2, L1	10 / 7,212 / 64,371	0	L1 ⇒ L1, L2, L4 (92%)	Centrifugal	Cross Neuropil	Axon Bearing / Columnar
C3	768	GABA	94 μ³	ME → ME, LA	OA-AL2b2, L5, Lawf2, T4a	14 / 7,578 / 66,876	Tm4, T2, Dm1, Lai	17 / 11,248 / 153,546	0	L1, OA-AL2b2 ⇒ Dm1, L2, Tm4 (95%)	Centrifugal	Cross Neuropil	Axon Bearing / Columnar
CT1	1	GABA	16,417 μ³	LO, ME → LO, ME	T4c, Tm9, Tm1, T4b	56 / 8,840 / 57,087	T4c, T5c, T5b, Tm9	72 / 7,944 / 92,625	0	∅ ⇒ 5-HTPMPV03, DNc02 (100%)	Lobula Medulla Amacrine	Cross Neuropil	Amacrine
Dm1	37	GABA	254 μ³	ME → ME	L5, C3, Tm2, Dm6	14 / 2,830 / 28,181	Tm3, L2, Mi1, L5	20 / 5,578 / 36,898	0.3	C3, Dm6, Mi14, OA-AL2i3 ⇒ Dm18 (97%)	Distal Medulla	Neuropil Intrinsic	Non-columnar
Dm10	249	GABA	86 μ³	ME → ME	L5, Mi1, Dm20, Mi10	12 / 3,692 / 61,954	Mi4, Tm4, Tm21, Dm2	8 / 4,081 / 16,464	0.3	Dm12, Dm4, L5, Sm32, aMe17c ⇒ Mi4, Tm4 (98%)	Distal Medulla	Neuropil Intrinsic	Non-columnar
Dm11	66	GLUT	120 μ³	ME → ME	Sm21, R7, Sm19, Sm20	7 / 592 / 4,300	Dm2, Tm25, Sm03, Mi4	15 / 2,019 / 11,834	0	Sm19, Sm20, Sm21 ⇒ MTe07, Sm12 (84%)	Distal Medulla	Neuropil Intrinsic	Non-columnar
Dm12	109	GABA	171 μ³	ME → ME	L3, Sm32, Tm5e, Tm1	17 / 3,017 / 34,516	L3, Mi9, Dm10, Tm9	11 / 4,011 / 37,312	2.8	MeMe_e07 ⇒ Dm10, L3, Lawf1, Tm16 (99%)	Distal Medulla	Neuropil Intrinsic	Non-columnar
Dm13	24	GABA	623 μ³	ME → ME	Tm2, L5, TmY5a, L4	10 / 3,134 / 28,178	Tm2, T2, TmY3, Tm4	17 / 3,524 / 21,162	2.2	TmY5a, cML01 ⇒ L5, Mi1, Tm2 (100%)	Distal Medulla	Neuropil Intrinsic	Non-columnar
Dm14	14		500 μ³	ME → ME	L4, Mi10, Tm2, Dm19	17 / 1,341 / 8,376	Tm2, T2, TmY3, Tm4	18 / 3,332 / 10,429	0.9	Dm17, Sm32 ⇒ L4, Lawf1, T1 (100%)	Distal Medulla	Neuropil Intrinsic	Non-columnar
Dm15	201	GLUT	77 μ³	ME → ME	L2, C3, Sm32, Dm16	6 / 2,066 / 19,806	L2, Tm1, Tm2, Tm4	13 / 5,775 / 31,532	0.6	C3, L2, Sm32 ⇒ L2, Mi4, Mi9, Tm2 (89%)	Distal Medulla	Neuropil Intrinsic	Non-columnar
Dm16	44	GABA	74 μ³	ME → ME	Tm2, Tm1, Mi9, Mi15	11 / 1,845 / 2,981	T2, Mi9, Tm21, Dm15	12 / 2,054 / 2,680	0.1	Dm18, Mi15, Tm1, Tm2 ⇒ Mi9, T2 (97%)	Distal Medulla	Neuropil Intrinsic	Non-columnar
Dm17	4		1,898 μ³	ME → ME	L2, Mi4, Tm3, Mi10	36 / 2,388 / 13,596	L2, Tm2, Mi1, Tm1	36 / 5,250 / 14,744	0.2	C3, Dm16, Dm19 ⇒ C3, Dm14, Dm6 (80%)	Distal Medulla	Neuropil Intrinsic	Non-columnar
Dm18	25	GABA	385 μ³	ME → ME	L5, TmY5a, Dm10, Dm1	17 / 2,019 / 27,312	L5, Tm21, T2, Tm4	17 / 2,959 / 7,100	3.3	Dm10, PDt ⇒ Dm1, L5 (100%)	Distal Medulla	Neuropil Intrinsic	Non-columnar
Dm19	11		1,211 μ³	ME → ME	L2, Dm15, Mi10, Tm3	25 / 1,622 / 23,653	Tm1, Tm2, T1, Tm4	20 / 3,280 / 10,699	1.7	Dm14, Dm15, Dm18 ⇒ Dm14, Dm15, Dm17 (96%)	Distal Medulla	Neuropil Intrinsic	Non-columnar
Dm2	598	ACH	39 μ³	ME → ME	L5, Sm07, Mi1, Dm2	14 / 5,533 / 51,892	MeTu1, Sm07, MTe01b, Sm06	15 / 4,546 / 70,228	2.0	Dm4, L5, Sm07 ⇒ MeTu1 (97%)	Distal Medulla	Neuropil Intrinsic	Non-columnar
Dm20	47		254 μ³	ME → ME	L3, Mi4, Tm1, Dm10	20 / 4,115 / 7,687	Lawf1, Dm10, Mi9, Mi10	22 / 2,942 / 18,325	1.2	Dm12, Mi4, Sm32, TmY10 ⇒ Dm10, Mi10 (96%)	Distal Medulla	Neuropil Intrinsic	Non-columnar
Dm3p	500	GLUT	37 μ³	ME → ME	Tm1, Dm3q, Tm2, Mi4	11 / 5,916 / 16,675	TmY9q, Dm3v, Dm3q, Tm5f	3 / 1,940 / 5,218	0.3	Dm3q, Mi4, Tm1 ⇒ Dm3v, TmY9q (83%)	Distal Medulla	Neuropil Intrinsic	Non-columnar
Dm3q	456	GLUT	40 μ³	ME → ME	Tm1, Tm2, Mi4, L3	11 / 5,777 / 16,995	TmY9q⊥, Dm3p, Dm3v, Tm20	3 / 2,001 / 4,702	0.4	L3, Mi4, Tm1, Tm2 ⇒ Dm3p, TmY9q⊥ (80%)	Distal Medulla	Neuropil Intrinsic	Non-columnar
Dm3v	320	GLUT	38 μ³	ME → ME	Tm1, Dm3p, T2a, Dm3q	12 / 5,817 / 12,504	TmY4, Dm3q, Dm3p, Mi9	3 / 2,210 / 5,258	0.3	Dm3p, Mi4, Tm1 ⇒ Dm3q, TmY4 (84%)	Distal Medulla	Neuropil Intrinsic	Non-columnar
Dm4	39	GLUT	498 μ³	ME → ME	Mi9, L3, Sm21, Mi4	10 / 1,938 / 13,069	Mi4, Dm2, Mi15, Dm10	12 / 3,003 / 47,442	0	Sm21 ⇒ Dm10, Dm2, Mi10 (100%)	Distal Medulla	Neuropil Intrinsic	Non-columnar
Dm6	31	GABA	623 μ³	ME → ME	L2, Tm3, Mi4, Sm32	18 / 2,779 / 45,872	L2, Tm2, T1, Mi4	19 / 4,803 / 42,901	1.7	Dm1, Dm19, Mi1, cM05 ⇒ Dm19, Tm2 (90%)	Distal Medulla	Neuropil Intrinsic	Non-columnar
Dm8a	184	GLUT	79 μ³	ME → ME	Sm20, R7, Sm19, Sm26	11 / 1,721 / 22,042	Sm20, Sm02, Dm9, Tm5f	17 / 3,155 / 22,994	0.5	Sm19, Sm20 ⇒ Dm9, Sm19, Sm20, Tm5a (94%)	Distal Medulla	Neuropil Intrinsic	Non-columnar
Dm8b	197	GLUT	76 μ³	ME → ME	Sm20, R7, Sm26, Sm19	10 / 1,597 / 21,175	Dm2, Tm5b, Dm9, Sm01	14 / 2,999 / 19,668	0.5	Sm19, Sm20, Sm26 ⇒ Dm2, Dm9, Tm5b (85%)	Distal Medulla	Neuropil Intrinsic	Non-columnar
Dm9	128	ACH	170 μ³	ME → ME	L3, R8, Dm8b, R7	12 / 3,406 / 32,620	R7, R8, Mi4, Tm20	13 / 3,938 / 23,521	1.2	L3, R8 ⇒ Mi4, R7, R8 (98%)	Distal Medulla	Neuropil Intrinsic	Non-columnar
DmDRA1	23	GLUT	76 μ³	ME → ME	R7, Sm18, Mi10, DmDRA2	10 / 249 / 4,614	MeTu2a, MeTu3a, Sm23, MeTu2b	21 / 385 / 4,134	1.3	DmDRA2, R7 ⇒ MeTu2b (100%)	Distal Medulla Dorsal Rim Area	Neuropil Intrinsic	Non-columnar
DmDRA2	12	GLUT	98 μ³	ME → ME	R8, Sm26, Mi10, Sm21	10 / 107 / 896	Dm2, DmDRA1, Mi4, Dm9	16 / 293 / 2,030	0.1	Sm26 ⇒ Dm2, DmDRA1, Mi4 (88%)	Distal Medulla Dorsal Rim Area	Neuropil Intrinsic	Non-columnar
L1	792	GLUT	283 μ³	ME, LA → ME	R1-6, Tm3, L5, Mi1	5 / 7,188 / 88,982	Tm3, L5, Mi1, C2	5 / 4,867 / 222,250	0	Mi1, R1-6 ⇒ Tm3 (96%)	Lamina Monopolar	Cross Neuropil	Axon Bearing / Columnar
L2	792	ACH	312 μ³	ME, LA → ME	R1-6, Dm15, Dm6, Dm1	13 / 8,745 / 155,355	Tm4, Dm19, Dm6, Dm15	13 / 7,901 / 377,989	0	R1-6 ⇒ Dm19, Dm6 (98%)	Lamina Monopolar	Cross Neuropil	Axon Bearing / Columnar
L3	738	ACH	123 μ³	ME, LA → ME	Dm12, Lawf1, R1-6, Lai	5 / 4,586 / 44,978	Dm20, Dm12, Mi9, Dm3q	15 / 8,443 / 137,348	0	Dm12, R1-6 ⇒ ∅ (95%)	Lamina Monopolar	Cross Neuropil	Axon Bearing / Columnar
L4	724	ACH	96 μ³	ME → ME, LA	C2, Dm17, Dm15, Dm14	4 / 1,949 / 4,575	TmY3, Tm2, Tm4, Dm14	11 / 6,505 / 43,173	0.2	C2 ⇒ Dm14, Tm2, TmY3 (92%)	Lamina Monopolar	Cross Neuropil	Axon Bearing / Columnar
L5	785	ACH	79 μ³	ME, LA → ME	Lawf2, Dm18, Dm1, Mi13	13 / 6,972 / 160,377	Tm3, C2, Mi4, TmY3	22 / 12,159 / 242,107	0.9	L1 ⇒ Dm13, L1, Mi1, Tm3 (98%)	Lamina Monopolar	Cross Neuropil	Axon Bearing / Columnar
LLPt	36	GABA	231 μ³	LO, LOP → LO, LOP	Y3, TmY11, TmY4, Tlp1	49 / 3,481 / 20,517	TmY14, LPi05, LPC2, LPi04	62 / 2,657 / 20,337	0.2	MTe47 ⇒ LPLC4, LPT49 (100%)	Lobula Lobula Plate Tangential	Cross Neuropil	Axon Bearing / Tangential
LMa1	28	GLUT	244 μ³	LO, ME → LO, ME	T2, Tm2, LC9, LPLC1	48 / 3,062 / 26,414	Pm01, Pm03, Pm08, Mi13	29 / 1,700 / 19,352	0.1	LC6 ⇒ Li10, Li20 (100%)	Lobula Medulla Amacrine	Cross Neuropil	Amacrine
LMa2	20	GABA	591 μ³	ME, LO → ME, LO	T2, T2a, T3, Tm4	89 / 5,857 / 50,055	T2a, T2, T3, TmY14	106 / 5,893 / 48,879	2.0	LC25 ⇒ CB0592 (100%)	Lobula Medulla Amacrine	Cross Neuropil	Amacrine
LMa3	18	GABA	292 μ³	LO, ME → LO, ME	T2, T3, Tm4, Tm3	71 / 4,417 / 28,813	T2a, LC11, LPLC1, LC17	51 / 2,069 / 10,002	0.3	LMa2, LMa4, LMt2, LMt4, Li16 ⇒ LC4, LMa5 (75%)	Lobula Medulla Amacrine	Cross Neuropil	Amacrine
LMa4	33	GABA	327 μ³	LO, ME, LOP → LO, ME, LOP	T2, TmY3, Tm2, Tm3	64 / 5,140 / 38,106	T2, T2a, Tm21, Mi1	56 / 6,788 / 16,506	1.2	LMt4, Li26, T2, Tm2 ⇒ LC17, LMa5, LMt4 (78%)	Lobula Medulla Amacrine	Cross Neuropil	Amacrine
LMa5	34	GLUT	530 μ³	ME → ME, LO	T2a, Mi1, Tm1, Mi4	76 / 12,135 / 143,116	Mi2, Mi13, Pm03, Lawf2	52 / 3,841 / 69,025	0.2	LMa2, MeMe_e08, Mi1 ⇒ LMa1, LMt3, Mi13 (88%)	Lobula Medulla Amacrine	Cross Neuropil	Amacrine
LMt1	23	GLUT	175 μ³	LO, ME → LO, ME	Tm21, Tm27, T3, LC18	37 / 2,957 / 10,961	TmY5a, Tm21, LC11, LC21	46 / 2,247 / 9,231	0.3	LC18, LMa2, LMa4, Li22 ⇒ LC18, LC21, LC9 (96%)	Lobula Medulla Tangential	Cross Neuropil	Axon Bearing / Tangential
LMt2	27	GLUT	199 μ³	LO, ME → LO, ME	T2a, TmY5a, Y3, TmY15	26 / 2,893 / 23,841	T2a, T3, LC11, LMa5	41 / 2,270 / 14,307	1.2	LMa4, LMt1, Li10, Li17, T2a ⇒ LMa2, LMa5, LMt1, LPLC1 (71%)	Lobula Medulla Tangential	Cross Neuropil	Axon Bearing / Tangential
LMt3	18	GLUT	274 μ³	LO, ME → ME, LO	T2, Tm3, TmY3, Tm4	38 / 2,286 / 7,294	Pm03, Y4, Mi13, Tm27	46 / 1,856 / 14,384	0.1	LMa5, MTe47 ⇒ LC22, Pm11 (100%)	Lobula Medulla Tangential	Cross Neuropil	Axon Bearing / Tangential
LMt4	20	GLUT	241 μ³	LO, ME → ME, LO	T2, Tm3, Tm2, Tm4	23 / 1,915 / 6,965	LMa4, LMa3, LC31a, Mi2	12 / 544 / 10,463	0.6	LMa3, T2, Tm2, Tm3 ⇒ LC31a, LMa3, LMa4, Mi2 (77%)	Lobula Medulla Tangential	Cross Neuropil	Axon Bearing / Tangential
LPi01	16	GLUT	75 μ³	LOP → LOP, ME	T5a, T4a, TmY5a, TmY16	8 / 488 / 1,220	VST2, TmY5a, Y3, VS7	6 / 72 / 935	0.6	T4a ⇒ Am1, VS8, VST2 (91%)	Lobula Plate Intrinsic	Neuropil Intrinsic	Non-columnar
LPi02	48	GLUT	85 μ³	LOP → LOP	T5a, T4a, cLP03, TmY31	21 / 1,391 / 4,951	LPC1, LPLC2, LPLC4, TmY20	17 / 811 / 5,943	1.4	LPi05, T5a, cLP03 ⇒ LPC1, LPLC4, LPT23 (90%)	Lobula Plate Intrinsic	Neuropil Intrinsic	Non-columnar
LPi03	7		86 μ³	LOP → LOP	T5c, T4c, Y3, LPi11	20 / 275 / 567	LLPt, LLPC3, LPLC1, Tlp1	19 / 118 / 646	0.4	LPi13, MeLp2 ⇒ LPT30, LPT31, LPT49 (100%)	Lobula Plate Intrinsic	Neuropil Intrinsic	Non-columnar
LPi04	51	GLUT	88 μ³	LOP → LOP	T5c, T4c, cLP02, LLPt	17 / 2,221 / 14,415	Y11, Y3, Tlp4, LPi08	14 / 1,205 / 7,025	0.3	LLPt, LPi11, T4c, cLP02 ⇒ LLPC3, LPC2, LPi10, Tlp4 (88%)	Lobula Plate Intrinsic	Neuropil Intrinsic	Non-columnar
LPi05	42	GLUT	116 μ³	LOP → LOP	T5b, T4b, LLPt, LPi10	25 / 2,489 / 24,664	Y3, TmY31, TmY20, LLPC1	21 / 1,507 / 12,773	0.2	LLPt, LPT54, LPi10 ⇒ LPLC4, LPT23, LPi02, LPi10 (88%)	Lobula Plate Intrinsic	Neuropil Intrinsic	Non-columnar
LPi06	17	GLUT	122 μ³	LOP → LOP	T4d, T5d, cLP02, LPi09	25 / 945 / 2,392	TmY20, Y11, LPLC4, TmY14	16 / 485 / 1,369	0.1	LPi09, MeLp1 ⇒ H1, LPLC4 (97%)	Lobula Plate Intrinsic	Neuropil Intrinsic	Non-columnar
LPi07	51		149 μ³	LOP → LOP	T4c, T5c, T4d, T5d	22 / 4,412 / 30,377	T5d, T5c, T4c, T4d	23 / 3,034 / 14,573	0	LPi13, LPi15, T4c, T4d ⇒ LPi12, T4c (97%)	Lobula Plate Intrinsic	Neuropil Intrinsic	Non-columnar
LPi08	22	GLUT	156 μ³	LOP → LOP	T5c, T4c, LPi04, LPi11	24 / 1,225 / 3,440	TmY31, TmY20, Y3, LPLC4	19 / 853 / 1,133	0.9	LPT57, LPi04, T4c ⇒ TmY31, VSm (96%)	Lobula Plate Intrinsic	Neuropil Intrinsic	Non-columnar
LPi09	56	GLUT	189 μ³	LOP → LOP	T5c, T4c, Y11, Tlp4	16 / 2,461 / 48,551	LLPC3, Tlp1, Y12, LPLC2	25 / 1,075 / 23,333	0.1	LPi11, T5c, Tlp4, Y11 ⇒ LLPC3, LPi11, LPi13, Tlp1, Y12 (91%)	Lobula Plate Intrinsic	Neuropil Intrinsic	Non-columnar
LPi10	21	GLUT	235 μ³	LOP → LOP	T4b, T5b, TmY31, LPC1	33 / 2,511 / 22,355	T5b, T4b, TmY14, TmY15	44 / 2,992 / 16,182	1.5	LPC1, LPi07 ⇒ H1, H2, LPLC1 (60%)	Lobula Plate Intrinsic	Neuropil Intrinsic	Non-columnar
LPi11	27		296 μ³	LOP → LOP	T4d, T5d, LLPC3, Tlp1	27 / 2,619 / 37,361	LLPC2, LPLC2, Y11, Tlp14	24 / 1,150 / 31,811	0.4	LLPC3, LPi09, LPi13, T4d ⇒ LPC2, LPLC2, LPi04 (96%)	Lobula Plate Intrinsic	Neuropil Intrinsic	Non-columnar
LPi12	1	GABA	2,601 μ³	LOP → LOP	T5b, T4b, LPi07, TmY5a	47 / 1,641 / 11,440	T4b, T5b, TmY4, Y12	75 / 2,376 / 17,331	0	∅ ⇒ ∅ (0%)	Lobula Plate Intrinsic	Neuropil Intrinsic	Non-columnar
LPi13	1	GABA	4,094 μ³	LOP → LOP	T4d, T5d, TmY5a, TmY15	72 / 2,526 / 23,059	T4d, T5d, Y3, TmY5a	107 / 3,633 / 26,958	0	CB0592 ⇒ DCH, H1, LC10a (100%)	Lobula Plate Intrinsic	Neuropil Intrinsic	Non-columnar
LPi14	2	GABA	4,596 μ³	LOP → LOP	T5a, T4a, T5b, Y12	104 / 2,737 / 48,994	T5b, T4b, TmY4, LPC1	88 / 1,927 / 31,763	1.0	DNp27 ⇒ H2, HSE (100%)	Lobula Plate Intrinsic	Neuropil Intrinsic	Non-columnar
LPi15	1	GABA	8,361 μ³	LOP → LOP	T5b, T4b, T4a, T5a	84 / 2,556 / 46,914	T4a, T5a, TmY4, TmY20	93 / 2,539 / 30,837	0	∅ ⇒ DNp27, H2 (100%)	Lobula Plate Intrinsic	Neuropil Intrinsic	Non-columnar
Lai	231		210 μ³	LA → LA	R1-6, Lawf2, C3, C2	4 / 3,203 / 53,904	L3, T1, R1-6, L2	3 / 1,835 / 4,729	0.2	C3, Lawf2, R1-6 ⇒ L3 (93%)	Lamina Intrinsic	Neuropil Intrinsic	Non-columnar
Lat	6		233 μ³	ME, LO, AME, PLP → LO	Tm35, Tm16, LC40, Lat	5 / 115 / 333	Lat, Sm42, Tm8a, Tm5c	1 / 22 / 11	1.0	LMTe01 ⇒ ∅ (55%)	Lamina Tangential	Neuropil Intrinsic	Axon Bearing / Tangential
Lawf1	152	ACH	163 μ³	ME → LA, ME	Mi10, Dm20, Tm16, Mi9	19 / 3,241 / 50,994	L3, T1, L2, Tm3	7 / 3,520 / 5,427	0.8	CB0816, Dm20, Mi10, Tm16, aMe4 ⇒ ∅ (97%)	Lamina Wide Field	Cross Neuropil	Axon Bearing / Columnar
Lawf2	168	ACH	206 μ³	ME → LA	T2, Tm1, Tm4, OA-AL2b2	18 / 4,529 / 26,006	L5, Lai, C2, C3	7 / 2,871 / 35,156	1.0	LMa5 ⇒ C2, Lai (97%)	Lamina Wide Field	Cross Neuropil	Axon Bearing / Columnar
Li01	84	GLUT	64 μ³	LO → LO	Tm20, Tm3, Tm5f, Tm5b	25 / 3,841 / 8,274	LC10c, LC10d, LC10a, LC20b	9 / 1,176 / 3,405	0	Li05, Tm20, Tm3, cL14 ⇒ LC10c, LC10d (92%)	Lobula Intrinsic	Neuropil Intrinsic	Non-columnar
Li02	49	ACH	64 μ³	LO → LO	TmY5a, Y3, TmY9q⊥, TmY4	31 / 3,422 / 9,940	TmY10, TmY31, Li10, LC10e	22 / 1,384 / 6,924	0.3	LLPt, Tm5f, TmY4, TmY5a ⇒ LTe21, Li30, TmY10, TmY31 (93%)	Lobula Intrinsic	Neuropil Intrinsic	Non-columnar
Li03	46	GABA	66 μ³	LO → LO	TmY11, Tm8a, TmY9q, Li13	17 / 1,113 / 1,576	Li18, TmY4, Tm35, Tm36	21 / 1,296 / 7,457	0	TmY11, TmY9q ⇒ LC16, LLPt, Li18, Li32 (91%)	Lobula Intrinsic	Neuropil Intrinsic	Non-columnar
Li04	16	GABA	70 μ³	LO → LO	Tm8b, Tm5c, cL04, Li05	10 / 277 / 604	Li10, TmY10, LC34, Li13	19 / 259 / 809	0	Tm8b ⇒ aMe20, cM09 (97%)	Lobula Intrinsic	Neuropil Intrinsic	Non-columnar
Li05	86	ACH	80 μ³	LO → LO	Y3, TmY9q⊥, Tm27, TmY11	29 / 4,120 / 16,574	Y4, LPLC4, Li10, Y1	29 / 2,067 / 19,678	1.0	LC20b, TmY31 ⇒ LPLC4, Li33, Y1, Y4 (92%)	Lobula Intrinsic	Neuropil Intrinsic	Non-columnar
Li06	93	ACH	90 μ³	LO → LO	T2a, Tm5f, T2, Y3	43 / 5,685 / 25,320	LC17, LMa2, Li17, Li24	12 / 1,385 / 17,274	0.5	Li11, Li13, T2 ⇒ LMa2, LT87 (95%)	Lobula Intrinsic	Neuropil Intrinsic	Non-columnar
Li07	10	GABA	95 μ³	LO → LO	Li05, Tm8a, TmY31, TmY9q⊥	13 / 218 / 533	Li10, TmY31, Tm16, LT52	23 / 343 / 1,199	1.0	Li05, Li30, TmY9q⊥, mALC5 ⇒ LT52, Li08 (80%)	Lobula Intrinsic	Neuropil Intrinsic	Non-columnar
Li08	22	GABA	103 μ³	LO → LO	TmY31, LC14b, Tm8a, Li02	19 / 616 / 558	Li10, Li05, TmY10, Li02	33 / 1,044 / 3,982	0	LC14b, Li02 ⇒ LC10e, Li01, Li02 (79%)	Lobula Intrinsic	Neuropil Intrinsic	Non-columnar
Li09	26	GABA	113 μ³	LO → LO	Tm5b, Tm5d, Tm5a, Tm7	32 / 2,068 / 7,826	LC22, Li06, LC10a, LC13	23 / 948 / 3,328	0.3	LC28a, Li11, Li33, Tm5a ⇒ LC10a, LC22, Li06 (85%)	Lobula Intrinsic	Neuropil Intrinsic	Non-columnar
Li10	92	GLUT	117 μ³	LO → LO	Y3, TmY5a, TmY31, Tm4	45 / 6,322 / 62,852	Y3, Tm8a, Tm32, Tm16	42 / 3,937 / 16,153	0.1	Tm16, Tm8a, TmY10, TmY31 ⇒ Li12, Li30, Tm8a (96%)	Lobula Intrinsic	Neuropil Intrinsic	Non-columnar
Li11	32	GABA	138 μ³	LO → LO	TmY5a, TmY11, Tm5d, TmY31	26 / 1,909 / 7,321	Li06, LC21, Tm36, Li09	34 / 1,621 / 7,285	0.1	Tm5d, Tm8a, TmY31 ⇒ LC17, LC6, LMa2 (91%)	Lobula Intrinsic	Neuropil Intrinsic	Non-columnar
Li12	21	GLUT	145 μ³	LO → LO	Tm20, Tm5a, Tm5d, Tm5b	33 / 2,359 / 23,424	Tm5e, LC22, LPLC1, LC6	60 / 1,841 / 7,615	0.8	LMa2, Li10, Li33, Tm20, Tm5a ⇒ LC6, Li13 (78%)	Lobula Intrinsic	Neuropil Intrinsic	Non-columnar
Li13	32	GABA	168 μ³	LO → LO	Y3, TmY9q⊥, TmY9q, TmY31	33 / 2,058 / 8,369	Tm5f, Tm7, TmY9q, TmY9q⊥	38 / 2,754 / 12,959	6.8	TmY10 ⇒ LC15, LPLC2, LT58, Li03, Li06 (93%)	Lobula Intrinsic	Neuropil Intrinsic	Non-columnar
Li14	13	GABA	177 μ³	LO → LO	T5a, Tm3, TmY14, Tm2	25 / 1,869 / 7,286	T5c, T5b, T5d, T5a	21 / 2,533 / 2,175	0.9	Am1, LT33, MTe47 ⇒ CT1, LT33 (96%)	Lobula Intrinsic	Neuropil Intrinsic	Non-columnar
Li15	16	GABA	182 μ³	LO → LO	T2, Tm16, LMt1, Tm25	29 / 1,503 / 15,408	T3, T2, LC11, LPLC1	24 / 1,219 / 6,817	1.2	CB0592, LMa5, LMt1, Li22 ⇒ LT66 (97%)	Lobula Intrinsic	Neuropil Intrinsic	Non-columnar
Li16	17	GABA	207 μ³	LO → LO	T3, TmY11, Tm16, TmY14	45 / 2,724 / 8,390	T3, T2, LPLC1, LC11	38 / 2,512 / 10,754	0.7	CB0592, Li05, Li10 ⇒ LC17, LC4, LMa3 (87%)	Lobula Intrinsic	Neuropil Intrinsic	Non-columnar
Li17	45	GABA	220 μ³	LO → LO	T3, T2a, T2, Tm5f	36 / 4,966 / 41,714	T2a, Tm21, LC17, Tm5f	32 / 4,915 / 19,721	1.1	LMa5, Li06, T2, T2a ⇒ LC12, LC15, LC17, LC18 (87%)	Lobula Intrinsic	Neuropil Intrinsic	Non-columnar
Li18	15	GABA	259 μ³	LO → LO	Tm5f, Tm36, TmY5a, Tm5b	29 / 1,501 / 6,547	Tm5f, Tm5a, Tm20, Tm5b	33 / 2,147 / 7,761	4.0	LT58, Li03, Li28, Tm5b ⇒ LC13, LC16, LC21 (79%)	Lobula Intrinsic	Neuropil Intrinsic	Non-columnar
Li19	2	GABA	416 μ³	LO → LO	Tm21, Tm34, Tm3, LMt2	68 / 812 / 3,692	Tm21, Li06, LC11, LC10a	68 / 597 / 2,183	0.5	LC13, LC14b, LC35 ⇒ LC12, LC14a1 (67%)	Lobula Intrinsic	Neuropil Intrinsic	Non-columnar
Li20	3	GABA	426 μ³	LO → LO	Tm4, Tm3, T2a, T3	53 / 1,118 / 2,887	T3, Tm4, LC17, LC15	57 / 1,359 / 1,960	0.7	LC14a1, LC9, LMa1, LMa3, LMa4 ⇒ LC14a1, LC18 (50%)	Lobula Intrinsic	Neuropil Intrinsic	Non-columnar
Li21	11	GABA	430 μ³	LO → LO	Tm3, Tm4, TmY14, Tm16	64 / 2,920 / 29,359	T3, Tm21, T2a, Tm4	57 / 4,033 / 10,199	0.5	CB0592, LT11, LT42 ⇒ LMa5 (96%)	Lobula Intrinsic	Neuropil Intrinsic	Non-columnar
Li22	8	GABA	431 μ³	LO → LO	Tm3, Tm2, TmY14, LMa1	21 / 1,888 / 9,584	Tm2, LC12, LC4, LMt1	24 / 789 / 5,055	2.0	CB0592, LMt3, Li21 ⇒ LC12, LMt3 (76%)	Lobula Intrinsic	Neuropil Intrinsic	Non-columnar
Li23	1	GABA	462 μ³	LO → LO	TmY9q, Tm35, Tm16, Tm8a	47 / 225 / 540	TmY10, TmY9q⊥, Tm7, Li03	84 / 278 / 1,023	0	∅ ⇒ CB0143, LC14a1 (100%)	Lobula Intrinsic	Neuropil Intrinsic	Non-columnar
Li24	6	GABA	500 μ³	LO → LO	T2, T2a, T3, Li06	90 / 2,626 / 14,198	LPLC1, LC11, Li06, TmY14	109 / 1,750 / 15,118	0.8	LC10a, LC14a1, LC16 ⇒ LC14a1 (71%)	Lobula Intrinsic	Neuropil Intrinsic	Non-columnar
Li25	2	GABA	545 μ³	LO → LO	Tm21, T2a, Tm5e, LMa2	78 / 1,423 / 6,277	Tm21, Li06, LC11, LPLC1	72 / 881 / 4,464	1.0	LC14b, LC18 ⇒ DNp11, LC10a (100%)	Lobula Intrinsic	Neuropil Intrinsic	Non-columnar
Li26	4	GABA	656 μ³	LO → LO	Tm4, Tm2, Tm3, TmY14	52 / 2,877 / 7,366	T2, Tm2, Tm3, LPLC1	45 / 1,618 / 7,291	2.5	Am1, CB0592, LC14b, LMa3 ⇒ LC18 (89%)	Lobula Intrinsic	Neuropil Intrinsic	Non-columnar
Li27	2	GLUT	1,077 μ³	LO → LO	TmY5a, TmY4, TmY9q⊥, TmY9q	145 / 2,506 / 16,532	Tm20, Tm5f, Tm5d, LC15	139 / 1,724 / 8,886	1.0	LC14a2, LC20b ⇒ LC10a, LC10c, LC11, LC14a1 (50%)	Lobula Intrinsic	Neuropil Intrinsic	Non-columnar
Li28	2	GLUT	1,543 μ³	LO → LO	TmY4, TmY9q⊥, TmY9q, TmY5a	145 / 1,897 / 17,239	Tm5f, Tm20, Li06, LPLC1	176 / 2,258 / 10,128	1.0	LC15, LC20b ⇒ LC10a, LC10c, LC10e (67%)	Lobula Intrinsic	Neuropil Intrinsic	Non-columnar
Li29	1	GLUT	1,756 μ³	LO, LOP → LO	Y3, TmY5a, TmY11, Y12	122 / 1,349 / 3,952	Y3, Y1, MLt3, LPLC4	138 / 1,089 / 3,960	0	DCH, LC10e ⇒ ∅ (100%)	Lobula Intrinsic	Neuropil Intrinsic	Non-columnar
Li30	1	ACH	3,383 μ³	LO → LO	TmY5a, Y3, TmY11, TmY20	170 / 2,245 / 27,483	Tm5f, TmY10, TmY31, Tm8a	219 / 2,257 / 15,396	0	∅ ⇒ CB0472, DNp27 (100%)	Lobula Intrinsic	Neuropil Intrinsic	Non-columnar
Li31	1	GABA	3,599 μ³	LO → LO	Tm3, Tm4, TmY10, TmY11	181 / 2,856 / 14,821	LC18, Li06, LC21, LC11	174 / 1,112 / 14,888	0	LC12 ⇒ LC10e (100%)	Lobula Intrinsic	Neuropil Intrinsic	Non-columnar
Li32	1	GABA	5,032 μ³	LO → LO	TmY5a, Y3, TmY11, TmY31	163 / 2,275 / 28,019	TmY5a, Y3, TmY31, TmY20	206 / 2,861 / 18,989	0	DNp11 ⇒ DNp27 (100%)	Lobula Intrinsic	Neuropil Intrinsic	Non-columnar
Li33	1	GABA	8,080 μ³	LO → LO	Tm5a, TmY10, Y3, TmY31	257 / 3,420 / 31,990	Tm4, Tm20, Tm5f, TmY3	301 / 5,063 / 37,158	0	∅ ⇒ DNp11, DNp27 (100%)	Lobula Intrinsic	Neuropil Intrinsic	Non-columnar
MLt1	44	ACH	169 μ³	ME → ME, LO	L4, L3, Y3, R8	16 / 2,334 / 3,013	L5, Tm20, Mi4, TmY3	42 / 5,591 / 11,335	0.5	Dm9 ⇒ L4, Pm09, Tm20 (99%)	Medulla Lobula Tangential	Cross Neuropil	Axon Bearing / Tangential
MLt2	48	ACH	65 μ³	ME, LO → LO, ME	Mi9, Mi4, TmY11, L3	16 / 1,844 / 3,808	Tm8a, Tm35, Li11, TmY11	19 / 1,059 / 2,493	0.1	L3, Mi9, Sm42 ⇒ Li11, Tm8a (92%)	Medulla Lobula Tangential	Cross Neuropil	Axon Bearing / Tangential
MLt3	55	ACH	142 μ³	ME, LO → LO, ME	L4, Tm4, Dm10, C3	24 / 3,827 / 7,058	Tm4, C3, LPLC2, LPLC1	26 / 2,675 / 6,694	3.1	L4, Tm5c ⇒ LT61b, Tm4 (98%)	Medulla Lobula Tangential	Cross Neuropil	Axon Bearing / Tangential
MLt4	44	ACH	87 μ³	ME → ME, LO	Pm08, Tm27, LMa5, Pm10	16 / 1,055 / 9,958	Tm16, Pm08, Pm10, TmY11	21 / 1,466 / 9,959	0	LMa2, LMa5, MTe52, Pm08, Pm10 ⇒ LMa5, Pm08, Pm10, Pm14, Tm16 (79%)	Medulla Lobula Tangential	Cross Neuropil	Axon Bearing / Tangential
MLt5	36	ACH	117 μ³	ME, LO, PLP → ME, LO	Mi9, Mi4, Sm03, MLt7	16 / 1,031 / 3,932	Sm12, Sm04, TmY5a, Sm03	16 / 1,004 / 2,869	0.3	Mi9, cL10 ⇒ Sm12 (96%)	Medulla Lobula Tangential	Cross Neuropil	Axon Bearing / Tangential
MLt6	30	ACH	74 μ³	ME, LO → ME, LO	Dm2, Sm07, Sm02, Sm09	24 / 1,301 / 3,733	Tm8a, Sm13, Li11, Sm07	25 / 974 / 3,541	0.3	Mi10 ⇒ Li11, Sm09, Sm13, Sm41, Tm31 (100%)	Medulla Lobula Tangential	Cross Neuropil	Axon Bearing / Tangential
MLt7	24	ACH	72 μ³	ME → ME, LO, PLP	Sm12, Tm32, Sm09, Sm08	23 / 568 / 3,683	MLt5, MeTu4a, Tm16, TmY10	27 / 656 / 1,917	0	Sm09, Sm12, cM14 ⇒ MTe47, MeTu4a, MeTu4c (96%)	Medulla Lobula Tangential	Cross Neuropil	Axon Bearing / Tangential
MLt8	14	ACH	48 μ³	ME, LO → LO, ME	Sm12, MTe01a, Sm25, cM14	13 / 210 / 489	Tm5e, Tm32, MTe04, LTe02	18 / 262 / 745	0.2	Sm25 ⇒ LTe02, MTe04, Tm5e (100%)	Medulla Lobula Tangential	Cross Neuropil	Axon Bearing / Tangential
Mi1	796	ACH	130 μ³	ME → ME	Pm08, Pm01, Mi13, L5	20 / 9,779 / 180,162	Pm01, Tm3, T4c, T2a	35 / 18,940 / 631,354	0.8	L1, Pm08 ⇒ Pm03, Pm08, T4c (99%)	Medulla Intrinsic	Neuropil Intrinsic	Axon Bearing / Columnar
Mi10	207	ACH	78 μ³	ME → ME	Mi9, Mi10, Tm27, Dm20	14 / 3,676 / 21,213	Lawf1, Mi9, Dm10, Mi10	26 / 5,587 / 48,985	4.3	Dm4, Mi9 ⇒ Dm10, Lawf1, Mi9, Tm5e, TmY11 (97%)	Medulla Intrinsic	Neuropil Intrinsic	Axon Bearing / Columnar
Mi13	350	GABA	72 μ³	ME → ME	Pm04, Tm1, TmY14, LMa5	13 / 3,707 / 20,923	Tm1, Mi1, Tm4, Tm2	9 / 6,421 / 37,177	0.2	LMa5, cM05 ⇒ L5, Mi1, Tm1, Tm2 (97%)	Medulla Intrinsic	Neuropil Intrinsic	Axon Bearing / Columnar
Mi14	127	GLUT	72 μ³	ME → ME	Tm4, Tm3, Pm08, Mi10	19 / 3,821 / 15,354	Tm4, Tm1, Tm25, TmY3	15 / 3,353 / 9,429	0.1	Dm6, Tm3, Tm4 ⇒ LMa5, Tm1, Tm25, Tm4 (96%)	Medulla Intrinsic	Neuropil Intrinsic	Axon Bearing / Columnar
Mi15	480	ACH	40 μ³	ME → ME	Sm30, Tm5c, Mi1, L5	10 / 3,878 / 23,599	MeTu3c, MeTu3b, Dm2, Sm30	16 / 4,514 / 27,399	1.0	Mi1, Sm30 ⇒ MeTu3b (94%)	Medulla Intrinsic	Neuropil Intrinsic	Axon Bearing / Columnar
Mi2	427	GLUT	34 μ³	ME → ME	Mi1, Tm1, L3, L5	9 / 5,599 / 19,217	Tm21, T2a, T2, Tm1	10 / 6,078 / 22,958	0	L3, LMa5, Mi1, Tm1 ⇒ T2, T2a, Tm21 (87%)	Medulla Intrinsic	Neuropil Intrinsic	Axon Bearing / Columnar
Mi4	765	GABA	90 μ³	ME → ME	L5, TmY16, Dm10, Dm6	24 / 11,175 / 128,040	TmY3, Tm16, Dm20, TmY11	30 / 13,630 / 156,300	0.2	Dm4, L5, TmY16 ⇒ ∅ (99%)	Medulla Intrinsic	Neuropil Intrinsic	Axon Bearing / Columnar
Mi9	770	GLUT	68 μ³	ME → ME	Dm12, Mi10, Tm16, Pm06	18 / 10,239 / 121,862	TmY3, TmY11, T4a, T4c	32 / 13,934 / 142,406	0	Mi10 ⇒ Dm4, Mi10, TmY3 (95%)	Medulla Intrinsic	Neuropil Intrinsic	Axon Bearing / Columnar
PDt	6	DA	747 μ³	ME → ME	Pm09, Mi10, Tm3, OA-AL2b2	49 / 601 / 2,981	Dm18, Tm21, Lawf1, Dm17	17 / 310 / 1,186	0	Mi10 ⇒ Dm17, Dm18, Tm21 (100%)	Proximal Distal Medulla Tangential	Neuropil Intrinsic	Axon Bearing / Tangential
Pm01	119	GABA	141 μ³	ME → ME	Mi1, Tm3, TmY14, Pm04	17 / 3,150 / 111,052	T3, Mi1, TmY5a, T2	13 / 4,758 / 30,155	1.2	LMa1, Pm04, Tm3, TmY14 ⇒ Mi1, Pm02, Pm09, T2, T3 (67%)	Proximal Medulla	Neuropil Intrinsic	Non-columnar
Pm02	88	GABA	156 μ³	ME → ME	Tm1, Tm4, TmY14, Pm01	16 / 2,905 / 88,907	T3, Tm1, TmY5a, Tm25	22 / 4,758 / 24,203	1.5	LMa5, Pm01, Pm06, Pm08, Tm1 ⇒ Pm09, Tm1, Tm25, TmY5a (76%)	Proximal Medulla	Neuropil Intrinsic	Non-columnar
Pm03	94	GABA	242 μ³	ME → ME	Mi1, Tm1, TmY14, TmY16	20 / 3,817 / 189,901	Tm1, T2, Tm2, Mi1	30 / 7,474 / 49,599	4.0	LMa1, LMa5, LMt3, Pm05 ⇒ LMa2, LMa5, Pm04, Pm08 (82%)	Proximal Medulla	Neuropil Intrinsic	Non-columnar
Pm04	40	GABA	260 μ³	ME → ME	Tm2, Tm3, T3, Pm03	34 / 4,672 / 69,988	T2a, Tm3, T3, T2	46 / 9,240 / 32,257	1.6	C3, LMa5, OA-AL2i2 ⇒ LMa5, Mi1, Mi13, Pm01, Pm03 (87%)	Proximal Medulla	Neuropil Intrinsic	Non-columnar
Pm05	75	GABA	259 μ³	ME → ME	Tm3, Tm4, Mi1, Tm1	46 / 6,896 / 148,436	T2a, Tm21, Tm27, Y3	37 / 6,663 / 63,407	0.1	LMa2, Mi9, Pm07, Pm08 ⇒ LMa5, Pm03, Pm09, T2a, Tm27 (71%)	Proximal Medulla	Neuropil Intrinsic	Non-columnar
Pm06	25	GABA	267 μ³	ME → ME	Tm1, Tm3, TmY14, Pm02	23 / 2,390 / 22,242	Tm1, Mi9, Tm4, Pm02	22 / 3,325 / 14,992	1.2	LMa1, OA-AL2i2, Pm02, Pm05 ⇒ LMa5, MTe08, Mi2, Mi9 (89%)	Proximal Medulla	Neuropil Intrinsic	Non-columnar
Pm07	16	GABA	297 μ³	ME → ME	T3, Tm21, TmY14, Tm20	50 / 3,822 / 9,354	T2, Tm27, TmY15, Mi14	34 / 2,381 / 20,215	0	CB0592, LMt2, MTe52, Mi14 ⇒ LMa5, Mi14, Pm06, Pm09 (74%)	Proximal Medulla	Neuropil Intrinsic	Non-columnar
Pm08	59	GABA	321 μ³	ME → ME	Mi1, Tm1, TmY5a, TmY14	22 / 3,774 / 137,101	Mi1, Tm1, T2a, T3	35 / 7,222 / 80,040	2.5	LMa1, LMa5, MLt4 ⇒ LMa2, LMa5, MLt4, Mi1, Mi14 (93%)	Proximal Medulla	Neuropil Intrinsic	Non-columnar
Pm09	38	GABA	349 μ³	ME → ME	Tm2, T2, Mi1, T3	44 / 7,061 / 70,921	T2a, Mi1, T2, Tm2	40 / 7,895 / 49,599	1.2	MLt1, Mi1, Mi14 ⇒ CB0592, LMa5, Mi1, PDt (99%)	Proximal Medulla	Neuropil Intrinsic	Non-columnar
Pm10	24	GABA	378 μ³	ME → ME	Mi4, Tm4, Tm3, Mi9	46 / 5,647 / 32,467	Tm3, Tm4, T2, TmY14	45 / 4,586 / 34,696	0.9	LMa5, MTe54 ⇒ LMt3, LPT54 (94%)	Proximal Medulla	Neuropil Intrinsic	Non-columnar
Pm11	16	GABA	474 μ³	ME → ME	Tm3, Tm2, TmY14, Pm09	15 / 2,055 / 22,733	Tm2, T2, TmY5a, Tm3	20 / 2,681 / 10,114	1.4	CB0592, LMt3, Pm12 ⇒ LMa1, Pm04, Pm09, Pm12, T2 (55%)	Proximal Medulla	Neuropil Intrinsic	Non-columnar
Pm12	2	GABA	2,234 μ³	ME → ME	Tm2, Mi4, TmY5a, Pm04	75 / 2,414 / 29,356	Tm2, T2, TmY14, Tm27	56 / 2,256 / 9,514	1.0	DNc02 ⇒ CB0592, LMa1 (100%)	Proximal Medulla	Neuropil Intrinsic	Non-columnar
Pm13	1	GABA	2,366 μ³	ME → ME	Y3, T2, TmY11, TmY31	136 / 1,887 / 9,770	C2, TmY16, Pm05, Sm09	118 / 944 / 7,236	0	5-HTPMPV03, AVLP534 ⇒ ∅ (100%)	Proximal Medulla	Neuropil Intrinsic	Non-columnar
Pm14	2	GABA	3,243 μ³	ME → ME	Mi4, Mi9, Tm5f, Tm27	194 / 4,658 / 25,234	C2, Mi13, Lawf2, Mi14	168 / 2,751 / 18,992	0	5-HTPMPV03, Dm20 ⇒ C3 (100%)	Proximal Medulla	Neuropil Intrinsic	Non-columnar
R1-6	3437		49 μ³	LA → LA	L4, Lawf1, Lai, L2	0 / 1,371 / 603	L1, L2, Lai, L3	4 / 2,766 / 107,320	0	∅ ⇒ L1, L3 (68%)	Photo Receptors	Neuropil Intrinsic	Axon Bearing / Columnar
R7	659		48 μ³	ME → ME, LA	Dm9, R8, C2, Dm8b	1 / 676 / 11,865	Dm8b, Dm8a, Dm9, MeTu3c	1 / 2,454 / 15,752	0	Dm9 ⇒ Dm8b (55%)	Photo Receptors	Neuropil Intrinsic	Axon Bearing / Columnar
R8	655		45 μ³	ME, LA → ME, LA	Dm9, R7, L3, C2	1 / 833 / 10,548	Dm9, Tm20, Mi1, R7	3 / 2,710 / 12,556	0	Dm9 ⇒ Dm9, Mi1 (63%)	Photo Receptors	Neuropil Intrinsic	Axon Bearing / Columnar
Sm01	144	ACH	32 μ³	ME → ME	Dm2, Dm8b, Sm07, Sm02	8 / 1,824 / 6,248	Sm20, Sm07, Tm7, Sm27	13 / 1,183 / 3,654	0.6	Dm2, Dm8b, Sm07 ⇒ MTe33, Sm20 (78%)	Serpentine Medulla	Neuropil Intrinsic	Non-columnar
Sm02	195	ACH	34 μ³	ME → ME	Dm8a, Sm07, Sm02, Tm5f	9 / 2,281 / 8,278	Tm37, Sm02, Sm36, Tm31	10 / 1,456 / 7,232	2.1	Dm8a, Sm07, Tm5f ⇒ Sm36, Tm37 (87%)	Serpentine Medulla	Neuropil Intrinsic	Non-columnar
Sm03	94	GLUT	34 μ³	ME → ME	Mi15, Dm2, Dm11, MC65	10 / 1,039 / 4,144	Sm06, MLt5, Sm34, MeTu3b	9 / 542 / 1,495	0	Dm11, Dm2, Mi15 ⇒ MeTu3b, Sm34 (80%)	Serpentine Medulla	Neuropil Intrinsic	Non-columnar
Sm04	74		43 μ³	ME → ME	Mi9, Mi10, MC65, MLt5	15 / 1,029 / 5,492	MeTu4a, MTe16, MC65, Tm32	5 / 280 / 3,398	0.3	Sm05, Sm42 ⇒ MTe16 (93%)	Serpentine Medulla	Neuropil Intrinsic	Non-columnar
Sm05	73	GABA	49 μ³	ME → ME	L5, Mi1, Mi9, Dm2	15 / 1,961 / 4,028	TmY3, Mi4, Tm3, Tm5e	12 / 1,432 / 5,111	0	Dm2, L5, Mi9 ⇒ Mi4, Sm04, Tm5e, TmY3 (88%)	Serpentine Medulla	Neuropil Intrinsic	Non-columnar
Sm06	81	GABA	65 μ³	ME → ME	Dm2, Mi15, Sm07, MeTu1	15 / 2,268 / 17,553	Tm8a, TmY31, Sm09, MeTu4c	13 / 1,352 / 7,641	0.1	Mi15, Sm07, Sm15 ⇒ Sm42, TmY31 (98%)	Serpentine Medulla	Neuropil Intrinsic	Non-columnar
Sm07	153	GABA	68 μ³	ME → ME	Dm2, Mi15, MTe01b, Sm01	16 / 2,247 / 26,722	Dm2, MeTu1, Sm06, Sm02	15 / 3,012 / 28,218	0.2	Dm2, Sm42 ⇒ Dm2, MeTu1, Sm06, Sm15, Sm41 (95%)	Serpentine Medulla	Neuropil Intrinsic	Non-columnar
Sm08	81	GABA	71 μ³	ME → ME	Dm2, Mi15, Sm15, Sm10	14 / 2,054 / 11,921	TmY5a, Tm7, Dm8a, Dm8b	18 / 2,676 / 10,562	0	Dm2, Sm15 ⇒ Dm8a, TmY5a (93%)	Serpentine Medulla	Neuropil Intrinsic	Non-columnar
Sm09	83	GLUT	72 μ³	ME → ME	Tm8a, Tm20, TmY10, Sm12	21 / 2,893 / 9,670	Tm5b, Dm8a, Dm8b, Tm5a	22 / 2,707 / 7,390	0.1	Dm8a, Tm20, Tm8a ⇒ Dm8b, Tm5b (95%)	Serpentine Medulla	Neuropil Intrinsic	Non-columnar
Sm10	43	GABA	73 μ³	ME → ME	Mi15, MeTu3a, Tm7, MeTu3b	9 / 757 / 839	Sm12, Sm08, Tm7, Sm09	18 / 1,264 / 2,016	0	Mi15 ⇒ Sm08, Sm09, Sm12, Sm31 (92%)	Serpentine Medulla	Neuropil Intrinsic	Non-columnar
Sm11	4	ACH	75 μ³	ME → ME	Sm01, Dm2, Sm12, T2a	36 / 220 / 371	Pm05, Sm31, Pm10, MTe02	25 / 142 / 288	1.2	MTe02 ⇒ MTe02, MTe03, Pm05, Pm10 (73%)	Serpentine Medulla	Neuropil Intrinsic	Non-columnar
Sm12	72	GABA	89 μ³	ME → ME	Dm2, Mi10, Sm10, Tm5c	18 / 2,147 / 9,049	MeTu4a, Sm09, MTe01a, Dm12	21 / 1,417 / 7,417	0.3	Dm2, Mi10 ⇒ MLt7, MTe01a, MeTu4a, Sm09 (93%)	Serpentine Medulla	Neuropil Intrinsic	Non-columnar
Sm13	20	GABA	81 μ³	ME → ME	TmY5a, Tm8a, MLt6, MTe02	22 / 942 / 2,368	Tm7, Tm5b, Tm5d, Tm27	18 / 844 / 768	0	MLt2, MTe02, Sm06, Sm42 ⇒ Tm5d, Tm7, Tm8b (89%)	Serpentine Medulla	Neuropil Intrinsic	Non-columnar
Sm14	19	GLUT	83 μ³	ME → ME	MLt5, MeTu4a, Sm12, Dm2	14 / 400 / 1,051	MTe01a, Sm10, MeTu4b, MeTu1	12 / 367 / 1,646	0.2	MLt5, MeTu4c, Sm12 ⇒ MTe01a, Sm10 (84%)	Serpentine Medulla	Neuropil Intrinsic	Non-columnar
Sm15	53	GLUT	83 μ³	ME → ME	Dm2, MeTu1, Sm07, Sm08	15 / 1,823 / 12,926	Dm2, MeTu1, Sm06, Sm08	17 / 1,588 / 11,323	0.3	MeTu1, Sm08, Sm12 ⇒ Dm2, MeTu1, Sm08 (95%)	Serpentine Medulla	Neuropil Intrinsic	Non-columnar
Sm16	34	GABA	98 μ³	ME → ME	MeTu1, Sm25, MeMe_e01, MeMe_e02	18 / 435 / 4,790	MeTu1, MTe01a, MeTu3c, Sm03	9 / 579 / 8,237	0	MeTu1, Sm29 ⇒ MeTu1, Sm38 (88%)	Serpentine Medulla	Neuropil Intrinsic	Non-columnar
Sm17	6	GABA	105 μ³	ME → ME	MeTu3b, MeTu3a, Sm23, DmDRA1	16 / 173 / 1,712	MeTu2a, Sm23, Sm03, MeTu2b	16 / 219 / 1,037	0	MTe21 ⇒ MeTu2a (100%)	Serpentine Medulla	Neuropil Intrinsic	Non-columnar
Sm18	17	GABA	107 μ³	ME → ME	MeTu3b, MeTu3a, Sm23, Sm30	21 / 284 / 3,660	MeTu3c, MeTu2a, DmDRA1, Sm12	22 / 523 / 3,760	0.1	MeMe_e10, Sm39 ⇒ Sm21 (100%)	Serpentine Medulla	Neuropil Intrinsic	Non-columnar
Sm19	27		112 μ³	ME → ME	Dm2, Dm8a, Mi10, Sm01	12 / 1,117 / 4,008	Dm8b, Dm8a, Mi4, Dm11	17 / 1,232 / 10,820	0	Mi10, Sm34 ⇒ Dm11, Mi4 (95%)	Serpentine Medulla	Neuropil Intrinsic	Non-columnar
Sm20	28	ACH	122 μ³	ME → ME	Dm8a, Sm01, Tm5a, Dm8b	12 / 1,005 / 4,397	Dm8b, Dm8a, Tm5a, Tm5b	6 / 865 / 13,289	0.1	Tm5a, cM15 ⇒ Dm11, Dm8a, Tm5a (95%)	Serpentine Medulla	Neuropil Intrinsic	Non-columnar
Sm21	22	ACH	127 μ³	ME → ME	Dm2, Tm5b, Sm09, Sm18	16 / 1,064 / 1,955	Dm8b, Dm11, Dm8a, Dm4	9 / 734 / 5,236	0	Dm2, Tm5b ⇒ Dm4, MTe07 (93%)	Serpentine Medulla	Neuropil Intrinsic	Non-columnar
Sm22	23		131 μ³	ME → ME	Tm20, MTe51, Pm05, Sm03	22 / 1,220 / 4,714	Tm20, Pm05, T2a, Tm33	7 / 1,169 / 2,342	0.5	LMa2, MTe51, Tm20 ⇒ Pm05, Tm20 (92%)	Serpentine Medulla	Neuropil Intrinsic	Non-columnar
Sm23	22	GABA	147 μ³	ME → ME	MeTu3a, MeTu3b, DmDRA1, MeMe_e01	17 / 305 / 2,517	MeTu1, MeTu3c, MeTu3a, MeTu3b	13 / 452 / 4,321	2.4	DmDRA1, MeTu3a, Sm30 ⇒ MeMe_e10, MeTu1, MeTu3a, MeTu3b (100%)	Serpentine Medulla	Neuropil Intrinsic	Non-columnar
Sm24	4	GLUT	156 μ³	ME → ME	Sm03, Dm2, MeTu4a, MLt7	21 / 170 / 120	Sm21, Sm19, MTe01b, Sm13	30 / 152 / 398	0	MeTu4a ⇒ CB0566, Sm13 (80%)	Serpentine Medulla	Neuropil Intrinsic	Non-columnar
Sm25	9		172 μ³	ME → ME	MTe01b, Sm41, cM12, cM13	11 / 84 / 404	Sm07, Sm16, MLt7, Sm12	38 / 528 / 1,371	0	Sm41, cM13 ⇒ MLt8 (95%)	Serpentine Medulla	Neuropil Intrinsic	Non-columnar
Sm26	10	ACH	179 μ³	ME → ME	Dm8b, Dm2, DmDRA1, Mi15	23 / 494 / 1,070	Dm8b, Dm8a, Tm5b, DmDRA1	20 / 667 / 5,758	0.1	Dm8b ⇒ Dm8b, MTe07, MeTu1, Tm5b (95%)	Serpentine Medulla	Neuropil Intrinsic	Non-columnar
Sm27	7	GABA	185 μ³	ME → ME	Tm5e, Sm01, TmY10, Dm2	40 / 1,093 / 2,993	Dm2, Tm5d, Tm5f, Tm5a	51 / 1,315 / 1,543	0.4	MLt1 ⇒ MTe01b, Mi1, Sm31 (93%)	Serpentine Medulla	Neuropil Intrinsic	Non-columnar
Sm28	3	ACH	194 μ³	ME → ME	DmDRA1, MeTu2a, Sm18, R7	31 / 132 / 699	DmDRA1, Sm18, DmDRA2, Sm17	42 / 132 / 2,096	0.3	∅ ⇒ DmDRA2, MTe06, Sm03, Sm07 (100%)	Serpentine Medulla	Neuropil Intrinsic	Non-columnar
Sm29	5	GLUT	197 μ³	ME → ME	Sm06, Sm14, Sm18, Sm09	49 / 252 / 726	Sm07, Sm16, Sm12, MLt7	39 / 384 / 1,761	0.8	MTe09 ⇒ MTe37 (91%)	Serpentine Medulla	Neuropil Intrinsic	Non-columnar
Sm30	12	GABA	206 μ³	ME → ME	Mi15, MeTu3c, MeTu1, MeTu3b	27 / 1,012 / 5,971	Mi15, Sm08, Sm03, MeTu3c	37 / 1,432 / 6,664	0.2	MeTu3b ⇒ MeMe_e10, Mi10, Mi15 (100%)	Serpentine Medulla	Neuropil Intrinsic	Non-columnar
Sm31	12	GABA	221 μ³	ME → ME	TmY5a, Tm5a, TmY10, Tm20	39 / 1,825 / 5,013	Tm20, Tm5f, Tm5d, Tm37	37 / 1,881 / 4,076	1.0	Tm20, Tm31 ⇒ MTe51, Sm27, Sm36 (92%)	Serpentine Medulla	Neuropil Intrinsic	Non-columnar
Sm32	29	GABA	275 μ³	ME → ME	Mi9, T2, Mi4, Mi14	31 / 3,121 / 8,066	Dm10, Dm12, Dm15, T2	19 / 1,605 / 14,353	0.3	Mi4, Tm5c, Tm7 ⇒ Dm12, Dm15, Dm17 (95%)	Serpentine Medulla	Neuropil Intrinsic	Non-columnar
Sm33	3	GABA	319 μ³	ME → ME	MeTu1, Dm2, MeMe_e02, Sm33	37 / 89 / 308	Sm12, Sm07, Sm16, MeTu4c	62 / 272 / 1,169	2.0	∅ ⇒ MLt7, MeMe_e04, MeTu1 (86%)	Serpentine Medulla	Neuropil Intrinsic	Non-columnar
Sm34	6	GLUT	364 μ³	ME → ME	Sm03, Tm5a, MeTu3b, Dm2	32 / 370 / 715	Sm20, Sm19, Sm09, Sm21	33 / 340 / 1,124	0.2	∅ ⇒ CB0566, MeTu2b, Sm09 (92%)	Serpentine Medulla	Neuropil Intrinsic	Non-columnar
Sm35	3	GABA	566 μ³	ME → ME	Sm02, Sm01, Dm3p, Sm10	69 / 389 / 524	Sm02, Sm01, Tm25, Tm37	90 / 819 / 1,268	2.0	Dm3p ⇒ Dm8b, MTe02 (100%)	Serpentine Medulla	Neuropil Intrinsic	Non-columnar
Sm36	3	GABA	657 μ³	ME → ME	TmY5a, Sm02, TmY10, Tm8a	100 / 1,394 / 5,924	Tm5f, Tm5d, Dm2, Tm37	106 / 1,300 / 3,697	1.0	∅ ⇒ AVLP534, Dm2, LT58 (86%)	Serpentine Medulla	Neuropil Intrinsic	Non-columnar
Sm37	1	GABA	696 μ³	ME → ME	Dm2, Sm07, Tm5c, Sm16	45 / 250 / 425	MeTu1, Sm06, Sm07, Sm08	55 / 338 / 1,306	0	∅ ⇒ DmDRA1, Li12 (100%)	Serpentine Medulla	Neuropil Intrinsic	Non-columnar
Sm38	2	GABA	957 μ³	ME → ME	MeTu1, Dm2, Sm16, Sm18	61 / 348 / 1,708	MeTu1, Dm2, Sm06, MTe01b	69 / 526 / 4,541	1.0	∅ ⇒ LT58, MTe01a, MTe10 (80%)	Serpentine Medulla	Neuropil Intrinsic	Non-columnar
Sm39	1	GABA	1,832 μ³	ME → ME	Mi15, MeTu3c, MeTu3b, Sm12	69 / 666 / 4,002	Mi15, Dm9, Dm20, Sm18	42 / 593 / 3,523	0	DmDRA1 ⇒ Dm16, Dm4 (100%)	Serpentine Medulla	Neuropil Intrinsic	Non-columnar
Sm40	2	GABA	1,914 μ³	ME → ME	Tm5b, Tm7, Tm5d, Tm8a	114 / 2,009 / 14,545	Tm5e, Tm5d, Tm5f, Dm8b	149 / 1,978 / 8,232	1.0	∅ ⇒ 5-HTPMPV03, CB0566, Dm11 (100%)	Serpentine Medulla	Neuropil Intrinsic	Non-columnar
Sm41	1	GABA	2,962 μ³	ME → ME	Mi15, Tm5c, Mi10, Tm7	142 / 2,447 / 18,014	TmY5a, Tm7, Tm5b, Dm2	159 / 1,950 / 7,251	0	5-HTPMPV03 ⇒ AVLP534 (100%)	Serpentine Medulla	Neuropil Intrinsic	Non-columnar
Sm42	1	GABA	5,235 μ³	ME → ME	Y3, TmY11, TmY31, Mi4	204 / 2,436 / 20,937	TmY31, Sm07, Pm05, Tm32	202 / 2,123 / 22,251	0	∅ ⇒ C2, CB0566, CB0592 (100%)	Serpentine Medulla	Neuropil Intrinsic	Non-columnar
Sm43	6	GLUT	50 μ³	ME → ME	MeTu2a, DmDRA1, Sm30, MeTu3a	7 / 95 / 373	MTe06, Sm18, MeTu3b, MeTu3a	11 / 79 / 250	0	Sm30 ⇒ MTe06, MeTu3a, MeTu3b, Sm18, Sm39 (92%)	Serpentine Medulla	Neuropil Intrinsic	Non-columnar
T1	738		141 μ³	ME, LA → ME, LA	Dm6, Dm19, Lawf1, C3	8 / 4,139 / 107,080	L2, Tm1, Tm2, Tm20	1 / 1,426 / 2,757	0	Dm6, L2, Lai ⇒ ∅ (79%)	T1 Neuron	Cross Neuropil	Axon Bearing / Columnar
T2	725	ACH	67 μ³	ME, LO → LO, ME	Tm2, L5, Pm03, Tm3	33 / 12,218 / 117,144	LC11, Li15, LC18, LC4	23 / 5,289 / 81,870	2.6	L5, Tm2, cL21 ⇒ LC4, Li15 (98%)	T2 Neuron	Cross Neuropil	Axon Bearing / Columnar
T2a	866	ACH	61 μ³	ME, LO → LO, ME	Mi1, Tm1, Pm08, Pm09	19 / 8,303 / 105,359	LC17, LMt2, Li17, LC11	25 / 8,180 / 140,785	0.5	Mi1, Tm1 ⇒ LC17, LMt2, LT1a (97%)	T2 Neuron	Cross Neuropil	Axon Bearing / Columnar
T3	823	ACH	45 μ³	ME, LO → LO, ME	Mi1, Pm01, Tm1, Pm02	17 / 6,271 / 124,364	Li17, LC11, LC17, LMa2	21 / 5,367 / 106,011	0.1	Pm01, Pm02 ⇒ LC11, LC17, LT1d, Li17 (98%)	T3 Neuron	Cross Neuropil	Axon Bearing / Columnar
T4a	737	ACH	52 μ³	ME, LOP → LOP, ME	Mi1, Tm3, Mi9, T4a	14 / 5,566 / 70,196	T4a, Y1, TmY20, LLPC1	19 / 4,826 / 67,070	2.5	CT1, Mi1, Y1 ⇒ LPi14 (97%)	T4 Neuron	Cross Neuropil	Axon Bearing / Columnar
T4b	748	ACH	51 μ³	ME, LOP → LOP, ME	Mi1, Tm3, T4b, Mi9	12 / 5,300 / 58,860	LPi10, T4b, LPC1, LPi05	16 / 3,555 / 70,894	2.2	LPi12, Mi1 ⇒ Am1, LPi15 (99%)	T4 Neuron	Cross Neuropil	Axon Bearing / Columnar
T4c	842	ACH	48 μ³	ME, LOP → LOP, ME	Mi1, Tm3, Mi9, Y11	10 / 5,552 / 58,193	Tlp14, Tlp4, Y11, LPi09	15 / 3,695 / 73,891	1.6	Mi1 ⇒ LPi07, LPi09, Tlp14, Tlp4 (98%)	T4 Neuron	Cross Neuropil	Axon Bearing / Columnar
T4d	777	ACH	50 μ³	ME, LOP → LOP, ME	Mi1, Tm3, Y12, Mi9	11 / 5,216 / 52,521	Tlp1, LLPC3, LPi11, Y12	10 / 2,765 / 55,300	1.6	Mi1 ⇒ LPi11, LPi13, Tlp1 (97%)	T4 Neuron	Cross Neuropil	Axon Bearing / Columnar
T5a	743	ACH	47 μ³	LO, LOP → LOP, LO	Tm9, Tm1, Tm2, T5a	14 / 4,800 / 66,570	Y1, T5a, TmY20, LLPC1	19 / 3,270 / 71,777	2.4	CT1, Tm9 ⇒ LPi14, Y1 (98%)	T5 Neuron	Cross Neuropil	Axon Bearing / Columnar
T5b	760	ACH	46 μ³	LO, LOP → LOP, LO	Tm9, Tm2, Tm1, Tm4	13 / 4,704 / 59,056	LPi10, LPC1, LPi05, T5b	16 / 2,835 / 76,351	2.0	Tm9 ⇒ Am1, LPi15 (99%)	T5 Neuron	Cross Neuropil	Axon Bearing / Columnar
T5c	766	ACH	45 μ³	LO, LOP → LOP, LO	Tm9, Tm2, Tm1, Tm4	13 / 4,842 / 58,413	Tlp14, Tlp4, Y11, LPi09	15 / 3,257 / 76,886	1.5	CT1, Tm9 ⇒ LPi09, Tlp14 (99%)	T5 Neuron	Cross Neuropil	Axon Bearing / Columnar
T5d	727	ACH	46 μ³	LO, LOP → LOP, LO	Tm9, Tm1, Tm2, Tm4	13 / 4,605 / 52,864	Tlp1, LLPC3, Y12, LPi11	13 / 2,800 / 55,256	1.4	CT1, Tm9 ⇒ LPi11, LPi13 (99%)	T5 Neuron	Cross Neuropil	Axon Bearing / Columnar
Tlp1	67	GLUT	119 μ³	LOP, LO → LOP, LO	T4d, T5d, cLP02, LPi09	30 / 3,282 / 26,598	T4d, T5d, TmY14, T5b	32 / 4,064 / 23,572	0.2	LMt3, LPi09, LPi14, T4d ⇒ LPi05 (99%)	Translobula Plate	Cross Neuropil	Axon Bearing / Columnar
Tlp14	29	GLUT	196 μ³	LOP → LOP	T4c, T5c, TmY5a, TmY15	17 / 2,624 / 29,298	T4c, T5c, TmY14, Y3	43 / 3,596 / 16,238	0.8	LPi11, T4c, TmY15, TmY5a ⇒ LPC2, LPLC4, LPi04, LPi10 (97%)	Translobula Plate	Cross Neuropil	Axon Bearing / Columnar
Tlp4	49	GLUT	141 μ³	LOP → LOP, LO	T5c, T4c, T4b, TmY4	36 / 3,734 / 32,186	T4c, T5c, TmY14, T5b	42 / 4,355 / 19,290	0.3	LMt3, LPC1, LPC2, LPT23, LPi04 ⇒ LPi05 (98%)	Translobula Plate	Cross Neuropil	Axon Bearing / Columnar
Tlp5	27	GLUT	164 μ³	LOP, LO → LO, LOP	T5a, T4a, Li05, TmY31	27 / 2,358 / 7,052	TmY14, TmY31, TmY5a, LLPt	29 / 1,784 / 8,896	0.1	Am1, LLPt, LPT54, LPi07 ⇒ LC17, LPC1 (65%)	Translobula Plate	Cross Neuropil	Axon Bearing / Columnar
Tm1	775	ACH	108 μ³	ME → ME, LO	Pm08, Pm03, Pm06, Dm15	21 / 7,971 / 198,287	Pm02, T2a, Pm08, Pm03	37 / 16,667 / 487,800	0	L2, Pm06 ⇒ Pm03, Pm06, Pm08 (99%)	Transmedullary	Cross Neuropil	Axon Bearing / Columnar
Tm16	174	ACH	79 μ³	ME, LO → ME, LO	Mi4, Dm12, Tm8a, MTe52	20 / 3,958 / 22,636	Tm1, Mi9, Tm9, Tm4	45 / 9,469 / 43,823	0.5	MTe52 ⇒ Lawf1, Mi9, Tm9 (96%)	Transmedullary	Cross Neuropil	Axon Bearing / Columnar
Tm2	767	ACH	98 μ³	ME → ME, LO	Dm6, Dm13, Pm03, L4	19 / 5,589 / 146,848	T2, TmY3, T5c, T5b	37 / 15,862 / 230,946	0	L2 ⇒ Pm04, Pm09, T2, T5b (99%)	Transmedullary	Cross Neuropil	Axon Bearing / Columnar
Tm20	744	ACH	48 μ³	ME, LO → LO, ME	Sm22, Tm20, T2a, L3	15 / 9,287 / 55,373	Tm33, Sm22, Tm5f, Li12	19 / 6,910 / 60,379	1.9	Tm1 ⇒ Li12, Tm33, Tm5f (94%)	Transmedullary	Cross Neuropil	Axon Bearing / Columnar
Tm21	623	ACH	45 μ³	ME, LO → LO, ME	L5, Tm1, Mi2, Tm21	22 / 9,984 / 67,531	Tm21, LC11, LC21, TmY5a	18 / 3,671 / 24,350	3.0	L5, Tm1 ⇒ Li19 (96%)	Transmedullary	Cross Neuropil	Axon Bearing / Columnar
Tm25	353	ACH	58 μ³	ME, LO → LO, ME	Mi1, L5, Pm01, Tm2	21 / 8,814 / 36,585	LC25, TmY5a, LC11, Pm10	11 / 3,121 / 30,632	0.6	L5, Tm2 ⇒ LC25, LT11 (100%)	Transmedullary	Cross Neuropil	Axon Bearing / Columnar
Tm27	559	ACH	45 μ³	ME → LO, ME	Mi1, Mi4, Tm3, Tm2	21 / 9,490 / 45,754	Mi4, LC11, TmY5a, T2	16 / 5,185 / 17,334	1.5	Mi1, Mi4, Pm05 ⇒ LT61a (92%)	Transmedullary	Cross Neuropil	Axon Bearing / Columnar
Tm3	858	ACH	67 μ³	ME → ME, LO	Mi1, L5, L1, Tm3	14 / 7,394 / 124,615	TmY3, Pm01, Tm3, TmY15	41 / 13,981 / 213,770	3.9	L1, Mi1 ⇒ Pm01, Pm04, TmY14 (97%)	Transmedullary	Cross Neuropil	Axon Bearing / Columnar
Tm31	54	GABA	86 μ³	LO, ME → LO, ME	Tm5d, Tm5c, Sm02, Tm7	22 / 1,979 / 4,947	Li06, LC10c, LC10d, Tm5a	28 / 1,885 / 5,235	0	Sm02, Tm5d, Tm7 ⇒ LC10c, LC10d, Tm5a (98%)	Transmedullary	Cross Neuropil	Axon Bearing / Columnar
Tm32	76	GLUT	59 μ³	ME, LO → LO, ME	Li10, Tm5e, TmY10, Tm8a	13 / 1,544 / 7,098	TmY10, Tm5e, Li10, LC10b	18 / 1,600 / 5,719	0.1	Sm06, Sm42, TmY10 ⇒ Li33, Tm5e, TmY10 (87%)	Transmedullary	Cross Neuropil	Axon Bearing / Columnar
Tm33	56	GLUT	75 μ³	ME, LO → ME, LO	Tm20, TmY5a, Tm37, Tm7	19 / 2,589 / 22,853	Tm5f, Tm20, Pm05, Tm5d	17 / 1,935 / 4,508	0.3	cM16 ⇒ LT58, Pm05, Sm31, Tm20 (98%)	Transmedullary	Cross Neuropil	Axon Bearing / Columnar
Tm34	37	GLUT	75 μ³	ME, LO → LO	Y3, Li27, Li03, Dm2	15 / 633 / 1,715	TmY5a, Tm25, LC17, LC16	28 / 1,593 / 4,794	0	Li27, Sm42 ⇒ LC16, LC17, Tm25 (95%)	Transmedullary	Cross Neuropil	Axon Bearing / Columnar
Tm35	60	GLUT	95 μ³	ME, LO → LO, ME	TmY5a, MLt2, Tm5a, Tm8a	30 / 1,856 / 10,414	TmY5a, Tm8a, LC13, Li10	41 / 2,391 / 9,756	0.2	LC13, Li33, Sm42 ⇒ ∅ (97%)	Transmedullary	Cross Neuropil	Axon Bearing / Columnar
Tm36	141	ACH	65 μ³	LO, ME → LO, ME	TmY5a, TmY11, Tm20, TmY31	22 / 3,092 / 7,128	TmY5a, Li06, LC16, LPLC2	26 / 2,983 / 10,060	0.2	TmY11, cM10 ⇒ LC16 (84%)	Transmedullary	Cross Neuropil	Axon Bearing / Columnar
Tm37	114	ACH	55 μ³	ME, LO → LO	Tm20, TmY5a, Sm02, Tm5f	21 / 3,209 / 6,140	LC16, LC6, Tm33, LPLC2	11 / 1,596 / 6,038	0.1	Sm02, Tm20 ⇒ LC6, LTe26 (94%)	Transmedullary	Cross Neuropil	Axon Bearing / Columnar
Tm4	734	ACH	65 μ³	ME, LO → ME, LO	L2, C3, L4, Mi13	27 / 8,910 / 92,490	TmY5a, TmY15, Pm02, T5c	37 / 12,268 / 144,442	1.4	C3, L2 ⇒ Li21, Pm10 (98%)	Transmedullary	Cross Neuropil	Axon Bearing / Columnar
Tm5a	219	ACH	40 μ³	ME, LO → LO, ME	Li18, Dm8a, Sm09, Tm5c	18 / 2,944 / 11,275	Tm5f, Li12, Sm31, LC10c	18 / 2,566 / 23,260	0.6	LT58 ⇒ LT58, Li12, Li33, Sm31 (96%)	Transmedullary	Cross Neuropil	Axon Bearing / Columnar
Tm5b	226	ACH	49 μ³	ME, LO → LO, ME	Dm8b, Sm09, Y3, Mi4	22 / 4,245 / 14,824	Tm5d, Li09, LC6, Sm40	22 / 3,534 / 22,302	1.2	Dm8b ⇒ LC6, Sm40, Tm5d (93%)	Transmedullary	Cross Neuropil	Axon Bearing / Columnar
Tm5c	308	GLUT	66 μ³	ME, LO → ME, LO	L3, aMe4, Tm16, TmY10	9 / 3,764 / 13,158	Tm21, Mi15, Dm2, Tm5e	29 / 8,029 / 38,437	0	Tm16, aMe4 ⇒ Tm21, Tm5e (88%)	Transmedullary	Cross Neuropil	Axon Bearing / Columnar
Tm5d	174	GLUT	53 μ³	ME, LO → LO, ME	Tm5b, Y3, Tm5e, Dm8a	23 / 3,630 / 15,269	Li09, Tm31, Sm40, Li11	21 / 2,300 / 19,697	0	Dm8a ⇒ LTe26, Li12, Sm41 (94%)	Transmedullary	Cross Neuropil	Axon Bearing / Columnar
Tm5e	239	GLUT	67 μ³	ME, LO → LO, ME	Tm5c, Mi10, Tm3, Mi9	19 / 5,309 / 18,861	Tm4, Li10, Dm12, TmY15	27 / 6,020 / 23,856	0	Mi10, Tm5c ⇒ Li10, Tm4, TmY15 (95%)	Transmedullary	Cross Neuropil	Axon Bearing / Columnar
Tm5f	397	ACH	61 μ³	LO, ME → LO, ME	Li18, Tm20, Y3, Li13	22 / 6,990 / 31,496	Li18, LC17, LPLC2, Li06	26 / 5,145 / 45,695	1.0	Li13, Li18, Tm20, Y3 ⇒ LPLC2, LT79 (97%)	Transmedullary	Cross Neuropil	Axon Bearing / Columnar
Tm7	234	ACH	53 μ³	ME, LO → LO, ME	Mi9, Dm2, Y3, Li13	20 / 4,819 / 17,632	TmY31, Mi4, Mi10, Li10	26 / 4,809 / 18,634	0.8	Li13, Mi9, Sm41 ⇒ TmY31 (83%)	Transmedullary	Cross Neuropil	Axon Bearing / Columnar
Tm8a	119	ACH	89 μ³	ME, LO → LO, ME	Mi9, Mi4, Sm06, Tm35	27 / 3,950 / 12,855	Li10, Sm09, Tm16, TmY31	39 / 3,074 / 36,099	0.4	MTe01a, Mi9 ⇒ Li30, Sm09 (95%)	Transmedullary	Cross Neuropil	Axon Bearing / Columnar
Tm8b	59	ACH	77 μ³	ME, LO → LO, ME	Mi9, Tm7, Tm5c, Tm27	28 / 2,452 / 6,621	LPLC2, TmY11, LC6, Li06	19 / 1,486 / 8,183	0	Mi9, Tm7 ⇒ LC6, LPLC2, Li33, Pm14 (95%)	Transmedullary	Cross Neuropil	Axon Bearing / Columnar
Tm9	755	ACH	56 μ³	ME, LO → LO, ME	Tm16, Mi4, L3, CT1	7 / 4,891 / 40,051	T5c, T5a, T5b, T5d	9 / 5,969 / 75,198	0	CT1, L3 ⇒ CT1, T5a (93%)	Transmedullary	Cross Neuropil	Axon Bearing / Columnar
TmY10	222	ACH	68 μ³	ME, LO, LOP → ME, LO	Mi4, L3, Y3, Tm5e	15 / 4,983 / 10,837	Mi4, Dm3p, Dm3v, Dm3q	35 / 6,910 / 25,387	1.1	Mi4, Y3 ⇒ Dm20, Dm3p, Li33, Mi4 (89%)	Transmedullary Y	Cross Neuropil	Axon Bearing / Columnar
TmY11	178	ACH	81 μ³	ME, LO → LO, ME, LOP	Mi9, Mi4, TmY3, Mi10	22 / 5,199 / 39,668	Mi4, TmY15, TmY5a, Li16	47 / 5,803 / 38,038	1.8	Mi10 ⇒ Li05, Li11, Li16 (98%)	Transmedullary Y	Cross Neuropil	Axon Bearing / Columnar
TmY14	185	GLUT	239 μ³	LOP, ME, LO → ME, LO	Tm3, Tm4, T5a, TmY3	47 / 9,232 / 158,058	Pm08, Pm03, Pm01, Pm02	19 / 2,555 / 30,347	0	LLPt, LPT23 ⇒ Pm01, Pm08 (100%)	Transmedullary Y	Cross Neuropil	Axon Bearing / Columnar
TmY15	135	GABA	146 μ³	ME, LO, LOP → ME, LO, LOP	Tm3, Tm4, T4c, T4b	39 / 7,806 / 64,464	T4b, T4c, T4a, T4d	45 / 10,448 / 35,541	0.2	Pm07, Pm09, Tlp1 ⇒ T4d (92%)	Transmedullary Y	Cross Neuropil	Axon Bearing / Columnar
TmY16	76	GABA	235 μ³	ME, LOP, LO → ME, LOP, LO	Tm3, Tm1, Tm2, T4a	34 / 6,199 / 41,125	Mi4, Mi9, Pm03, Y1	15 / 3,060 / 24,363	0.2	Pm13, Pm14, Tlp1 ⇒ Mi4, Mi9 (99%)	Transmedullary Y	Cross Neuropil	Axon Bearing / Columnar
TmY20	142	ACH	60 μ³	LOP, LO → LOP, LO	T4a, T5a, TmY5a, Li13	25 / 3,252 / 28,204	TmY14, Y3, TmY5a, TmY31	27 / 4,300 / 17,354	0.7	LPi15, Li32, T4a, T5a ⇒ Li10, Y3 (97%)	Transmedullary Y	Cross Neuropil	Axon Bearing / Columnar
TmY3	359	ACH	88 μ³	ME → LO, ME, LOP	Tm3, Mi4, L4, Tm2	24 / 9,190 / 98,565	T2, LC4, TmY5a, TmY14	21 / 5,412 / 38,712	0.6	Dm13, L4, L5, MeMe_e07, Tm2 ⇒ LC4, T2 (98%)	Transmedullary Y	Cross Neuropil	Axon Bearing / Columnar
TmY31	156	ACH	116 μ³	LO, ME, LOP → LO, ME, LOP	TmY5a, Tm7, Tm5e, TmY20	34 / 4,417 / 29,835	TmY5a, Li10, Y11, LPi10	57 / 6,819 / 71,266	0.1	Li30, Li32, Sm42 ⇒ Sm42, TmY5a (98%)	Transmedullary Y	Cross Neuropil	Axon Bearing / Columnar
TmY4	211	ACH	75 μ³	ME, LOP, LO → LO, LOP, ME	Dm3v, T4c, Tm1, T5c	25 / 7,084 / 19,146	TmY5a, LPi07, Li10, TmY4	20 / 3,539 / 23,518	2.7	Dm3v, LPi14 ⇒ ∅ (98%)	Transmedullary Y	Cross Neuropil	Axon Bearing / Columnar
TmY5a	572	GLUT	84 μ³	ME, LO, LOP → LO, ME, LOP	Tm4, Tm3, Pm02, Pm01	39 / 14,068 / 103,076	Y3, LMt2, Dm18, Dm13	37 / 7,908 / 70,210	0.1	Pm02 ⇒ Am1, Li30, Y3 (97%)	Transmedullary Y	Cross Neuropil	Axon Bearing / Columnar
TmY9q	173	ACH	71 μ³	ME, LO, LOP → LO, LOP, ME	Dm3p, Tm1, T2a, TmY9q	21 / 5,970 / 16,187	TmY5a, TmY9q, TmY9q⊥, Y11	26 / 3,692 / 19,171	3.7	Dm3p, T2a, Tm1 ⇒ Li28, TmY9q⊥ (79%)	Transmedullary Y	Cross Neuropil	Axon Bearing / Columnar
TmY9q⊥	189	ACH	71 μ³	ME, LOP, LO → LO, ME, LOP	Dm3q, Tm1, Y3, TmY9q⊥	20 / 6,408 / 16,621	TmY5a, TmY9q⊥, Li10, Y1	25 / 4,267 / 21,273	4.0	Dm3q, LPi07 ⇒ Li28 (85%)	Transmedullary Y	Cross Neuropil	Axon Bearing / Columnar
Y1	82	GLUT	133 μ³	LOP, LO, ME → LOP, ME, LO	T5a, T4a, TmY9q⊥, TmY31	26 / 3,398 / 26,327	T5a, T4a, TmY14, TmY4	31 / 4,620 / 25,382	0.2	LPi07, Li05, T5a ⇒ LPi14, T5a, TmY4 (73%)	Y Neuron	Cross Neuropil	Axon Bearing / Columnar
Y11	68	GLUT	146 μ³	LOP → LOP, LO, ME	T4c, T5c, T5a, T4a	35 / 4,704 / 34,138	T4c, T5c, T4a, TmY14	37 / 5,606 / 23,809	0.2	LPi04, T5c ⇒ LC17, LPi09, LPi14 (75%)	Y Neuron	Cross Neuropil	Axon Bearing / Columnar
Y12	97	GLUT	108 μ³	LOP, LO, ME → LOP, ME, LO	T4d, T5d, T5a, T4a	22 / 3,795 / 15,496	T4d, T5d, TmY14, T5a	29 / 4,753 / 20,713	0.1	LPi09, LPi15, T4a, T4d, TmY31 ⇒ T4d, TmY14 (98%)	Y Neuron	Cross Neuropil	Axon Bearing / Columnar
Y3	305	ACH	123 μ³	ME, LOP, LO → LO, ME, LOP	Mi1, Tm1, TmY5a, Mi9	38 / 10,115 / 106,797	T2a, TmY5a, Tm5f, Tm20	52 / 11,006 / 101,165	0.1	Mi1, Mi9, Pm05, Tm1, TmY5a ⇒ Li30, TmY14 (99%)	Y Neuron	Cross Neuropil	Axon Bearing / Columnar
Y4	79	GLUT	95 μ³	LO, ME, LOP → ME, LO	T2a, Li05, LMt3, TmY15	18 / 2,490 / 7,969	TmY14, Pm09, LC11, T3	31 / 2,713 / 20,163	0	LMt3, Li05, T2a ⇒ LC11, Pm09 (97%)	Y Neuron	Cross Neuropil	Axon Bearing / Columnar
