# Supplementary material for: Neuronal parts list and wiring diagram for a visual system
Source: Nature. 2024 Oct 2;634(8032):166–80. doi: 10.1038/s41586-024-07981-1 (PMC11446827; doi:10.1038/s41586-024-07981-1)
Supplement: Supplementary file 6 — Discriminating logical predicates for all types. Each figure contains types from the same family (middle layer) with shared input attributes (left layer) and output attributes (right layer) that are sufficient for discriminating all types in the middle layer. Families with many types are split into multiple figures for clarity of presentation. [file 41586_2024_7981_MOESM6_ESM.zip]

Archive with 59 entries (58 files):
- DataS2/pdf/
- DataS2/pdf/Centrifugal_Predicates.pdf
- DataS2/pdf/Distal_Medulla_Dorsal_Rim_Area_Predicates.pdf
- DataS2/pdf/Distal_Medulla_Predicates_(part_1_of_5).pdf
- DataS2/pdf/Distal_Medulla_Predicates_(part_2_of_5).pdf
- DataS2/pdf/Distal_Medulla_Predicates_(part_3_of_5).pdf
- DataS2/pdf/Distal_Medulla_Predicates_(part_4_of_5).pdf
- DataS2/pdf/Distal_Medulla_Predicates_(part_5_of_5).pdf
- DataS2/pdf/Lamina_Intrinsic_Predicates.pdf
- DataS2/pdf/Lamina_Monopolar_Predicates.pdf
- DataS2/pdf/Lamina_Tangential_Predicates.pdf
- DataS2/pdf/Lamina_Wide_Field_Predicates.pdf
- DataS2/pdf/Lobula_Intrinsic_Predicates_(part_1_of_7).pdf
- DataS2/pdf/Lobula_Intrinsic_Predicates_(part_2_of_7).pdf
- DataS2/pdf/Lobula_Intrinsic_Predicates_(part_3_of_7).pdf
- DataS2/pdf/Lobula_Intrinsic_Predicates_(part_4_of_7).pdf
- DataS2/pdf/Lobula_Intrinsic_Predicates_(part_5_of_7).pdf
- DataS2/pdf/Lobula_Intrinsic_Predicates_(part_6_of_7).pdf
- DataS2/pdf/Lobula_Intrinsic_Predicates_(part_7_of_7).pdf
- DataS2/pdf/Lobula_Lobula_Plate_Tangential_Predicates.pdf
- DataS2/pdf/Lobula_Medulla_Amacrine_Predicates_(part_1_of_2).pdf
- DataS2/pdf/Lobula_Medulla_Amacrine_Predicates_(part_2_of_2).pdf
- DataS2/pdf/Lobula_Medulla_Tangential_Predicates.pdf
- DataS2/pdf/Lobula_Plate_Intrinsic_Predicates_(part_1_of_3).pdf
- DataS2/pdf/Lobula_Plate_Intrinsic_Predicates_(part_2_of_3).pdf
- DataS2/pdf/Lobula_Plate_Intrinsic_Predicates_(part_3_of_3).pdf
- DataS2/pdf/Medulla_Intrinsic_Predicates_(part_1_of_2).pdf
- DataS2/pdf/Medulla_Intrinsic_Predicates_(part_2_of_2).pdf
- DataS2/pdf/Medulla_Lobula_Lobula_Plate_Amacrine_Predicates.pdf
- DataS2/pdf/Medulla_Lobula_Tangential_Predicates_(part_1_of_2).pdf
- DataS2/pdf/Medulla_Lobula_Tangential_Predicates_(part_2_of_2).pdf
- DataS2/pdf/Photo_Receptors_Predicates.pdf
- DataS2/pdf/Proximal_Distal_Medulla_Tangential_Predicates.pdf
- DataS2/pdf/Proximal_Medulla_Predicates_(part_1_of_3).pdf
- DataS2/pdf/Proximal_Medulla_Predicates_(part_2_of_3).pdf
- DataS2/pdf/Proximal_Medulla_Predicates_(part_3_of_3).pdf
- DataS2/pdf/Serpentine_Medulla_Predicates_(part_1_of_9).pdf
- DataS2/pdf/Serpentine_Medulla_Predicates_(part_2_of_9).pdf
- DataS2/pdf/Serpentine_Medulla_Predicates_(part_3_of_9).pdf
- DataS2/pdf/Serpentine_Medulla_Predicates_(part_4_of_9).pdf
- DataS2/pdf/Serpentine_Medulla_Predicates_(part_5_of_9).pdf
- DataS2/pdf/Serpentine_Medulla_Predicates_(part_6_of_9).pdf
- DataS2/pdf/Serpentine_Medulla_Predicates_(part_7_of_9).pdf
- DataS2/pdf/Serpentine_Medulla_Predicates_(part_8_of_9).pdf
- DataS2/pdf/Serpentine_Medulla_Predicates_(part_9_of_9).pdf
- DataS2/pdf/T_Neuron_Predicates_(part_1_of_3).pdf
- DataS2/pdf/T_Neuron_Predicates_(part_2_of_3).pdf
- DataS2/pdf/T_Neuron_Predicates_(part_3_of_3).pdf
- DataS2/pdf/Translobula_Plate_Predicates.pdf
- DataS2/pdf/Transmedullary_Predicates_(part_1_of_6).pdf
- DataS2/pdf/Transmedullary_Predicates_(part_2_of_6).pdf
- DataS2/pdf/Transmedullary_Predicates_(part_3_of_6).pdf
- DataS2/pdf/Transmedullary_Predicates_(part_4_of_6).pdf
- DataS2/pdf/Transmedullary_Predicates_(part_5_of_6).pdf
- DataS2/pdf/Transmedullary_Predicates_(part_6_of_6).pdf
- DataS2/pdf/Transmedullary_Y_Predicates_(part_1_of_3).pdf
- DataS2/pdf/Transmedullary_Y_Predicates_(part_2_of_3).pdf
- DataS2/pdf/Transmedullary_Y_Predicates_(part_3_of_3).pdf
- DataS2/pdf/Y_Neuron_Predicates.pdf
