# Supplementary material for: Neuronal parts list and wiring diagram for a visual system
Source: Nature. 2024 Oct 2;634(8032):166–80. doi: 10.1038/s41586-024-07981-1 (PMC11446827; doi:10.1038/s41586-024-07981-1)
Supplement: Supplementary file 8 — Input and output fractions for cell types. Heat map columns show input/output fractions per cell type. Rows include partners contributing ≥0.02 input or output fraction to any reference type in the column. Heat maps display boundary and intrinsic types, with colour capped at 0.2. Be cautious of normalization artifacts; few synapses may falsely suggest strong connections. [file 41586_2024_7981_MOESM8_ESM.zip]

Archive with 12 entries (12 files):
- DataS4/Dm.pdf
- DataS4/LatLLPtMLtLMtPDtLMaMLLPa.pdf
- DataS4/LCLawfLaiT1T2T3.pdf
- DataS4/Li.pdf
- DataS4/LPi.pdf
- DataS4/Mi.pdf
- DataS4/Pm.pdf
- DataS4/Sm.pdf
- DataS4/T4T5.pdf
- DataS4/Tm.pdf
- DataS4/TmY.pdf
- DataS4/YTlp.pdf
