# Supplementary material for: Neuronal parts list and wiring diagram for a visual system
Source: Nature. 2024 Oct 2;634(8032):166–80. doi: 10.1038/s41586-024-07981-1 (PMC11446827; doi:10.1038/s41586-024-07981-1)
Supplement: Supplementary file 9 — Source Data Fig. 2 [file 41586_2024_7981_MOESM9_ESM.xlsx]

## Sheet: Source Data Fig. 2
	Am1	C2	C3	CT1	Dm1	Dm2	Dm3p	Dm3q	Dm3v	Dm4	Dm6	Dm8a	Dm8b	Dm9	Dm10	Dm11	Dm12	Dm13	Dm14	Dm15	Dm16	Dm17	Dm18	Dm19	Dm20	DmDRA1	DmDRA2	L1	L2	L3	L4	L5	LLPt	LMa1	LMa2	LMa3	LMa4	LMa5	LMt1	LMt2	LMt3	LMt4	LPi01	LPi02	LPi03	LPi04	LPi05	LPi06	LPi07
Am1	0	0.980787	0.953054	0.912064	0.954346	0.990854	0.977808	0.981292	0.970567	0.992524	0.965703	0.985911	0.988826	0.981525	0.967893	0.991623	0.97475	0.899945	0.950433	0.963084	0.93024	0.951364	0.911736	0.967589	0.975567	0.994114	0.993939	0.983653	0.968866	0.989988	0.947695	0.948769	0.904723	0.954238	0.904194	0.920976	0.844982	0.944	0.918509	0.927789	0.935601	0.949426	0.897969	0.897593	0.940578	0.945039	0.726473	0.889339	0.913048
C2	0.980787	0	0.644838	0.965368	0.75107	0.922995	0.973116	0.973107	0.9697	0.971052	0.877259	0.97822	0.970769	0.942157	0.848047	0.96333	0.961149	0.893934	0.936862	0.891681	0.942149	0.835187	0.854433	0.94265	0.957544	0.987962	0.976175	0.78973	0.933319	0.941747	0.930776	0.807952	0.982504	0.973656	0.968613	0.95687	0.940679	0.927246	0.976432	0.978233	0.970529	0.973302	0.989025	0.98833	0.989949	0.993549	0.991966	0.988916	0.990189
C3	0.953054	0.644838	0	0.941576	0.826132	0.923937	0.929213	0.931411	0.912063	0.964475	0.798721	0.984983	0.978961	0.912937	0.874655	0.963462	0.9463	0.899612	0.887621	0.813373	0.85883	0.803577	0.894117	0.835899	0.929747	0.987489	0.984003	0.912027	0.842511	0.944806	0.86673	0.79857	0.972796	0.951138	0.948298	0.926572	0.883165	0.927638	0.96128	0.970216	0.95324	0.943019	0.974261	0.968949	0.990303	0.99116	0.989588	0.982188	0.986589
CT1	0.912064	0.965368	0.941576	0	0.97916	0.976279	0.953134	0.951346	0.943092	0.980398	0.979033	0.989579	0.98826	0.979226	0.968216	0.985846	0.962885	0.977957	0.982845	0.982064	0.9511	0.974487	0.988845	0.979904	0.95853	0.990363	0.991027	0.974385	0.982259	0.957916	0.973488	0.963081	0.974857	0.982228	0.988138	0.969714	0.899306	0.941639	0.98944	0.991784	0.98888	0.984869	0.937664	0.935117	0.950014	0.952539	0.949769	0.9502	0.843539
Dm1	0.954346	0.75107	0.826132	0.97916	0	0.9541	0.942774	0.941421	0.946933	0.984258	0.865186	0.990276	0.988476	0.941648	0.874779	0.98178	0.973734	0.751632	0.912276	0.836566	0.847329	0.820541	0.732925	0.926994	0.961797	0.992929	0.990993	0.714862	0.834811	0.959559	0.904009	0.819422	0.99483	0.966367	0.970422	0.952201	0.919278	0.965019	0.965835	0.983988	0.980083	0.966684	0.996713	0.996313	0.997485	0.997821	0.997428	0.996271	0.998297
Dm2	0.990854	0.922995	0.923937	0.976279	0.9541	0	0.969811	0.968766	0.964982	0.904692	0.964797	0.886586	0.883311	0.874078	0.819855	0.88412	0.942469	0.950276	0.985735	0.955182	0.951663	0.972392	0.939954	0.982374	0.927283	0.935709	0.900759	0.927894	0.977469	0.967206	0.968835	0.925475	0.987327	0.976207	0.975303	0.970134	0.973099	0.954336	0.986667	0.977927	0.979752	0.98373	0.996658	0.996081	0.99742	0.997427	0.996633	0.995455	0.997629
Dm3p	0.977808	0.973116	0.929213	0.953134	0.942774	0.969811	0	0.483495	0.550505	0.954442	0.954798	0.964473	0.971756	0.906286	0.957364	0.968738	0.917948	0.956442	0.957058	0.946784	0.872228	0.932843	0.961355	0.96597	0.842376	0.989346	0.987204	0.987597	0.959749	0.933099	0.959218	0.926639	0.97761	0.963302	0.958336	0.941267	0.926569	0.916237	0.95137	0.959269	0.960848	0.959866	0.994531	0.971316	0.995111	0.991403	0.98641	0.988535	0.973997
Dm3q	0.981292	0.973107	0.931411	0.951346	0.941421	0.968766	0.483495	0	0.566691	0.950067	0.954195	0.964219	0.972328	0.895459	0.959722	0.967226	0.917712	0.952714	0.958427	0.948014	0.876551	0.932138	0.964477	0.965493	0.841384	0.987882	0.985849	0.986874	0.957716	0.926922	0.96201	0.925977	0.97978	0.961841	0.958204	0.945887	0.929965	0.9161	0.955786	0.959496	0.960234	0.958968	0.993961	0.974091	0.99537	0.99115	0.985781	0.987971	0.958846
Dm3v	0.970567	0.9697	0.912063	0.943092	0.946933	0.964982	0.550505	0.566691	0	0.956863	0.948522	0.967048	0.966945	0.918305	0.959289	0.968088	0.921115	0.953328	0.948218	0.937827	0.854176	0.933356	0.954743	0.956933	0.859318	0.989577	0.988998	0.986792	0.957312	0.93145	0.94731	0.935415	0.966895	0.958663	0.944726	0.934645	0.918047	0.901361	0.948567	0.947024	0.957662	0.954007	0.991507	0.969518	0.98774	0.981953	0.984981	0.982572	0.964358
Dm4	0.992524	0.971052	0.964475	0.980398	0.984258	0.904692	0.954442	0.950067	0.956863	0	0.940716	0.926692	0.895185	0.76385	0.822092	0.828279	0.804728	0.978121	0.981242	0.957514	0.950979	0.970419	0.982434	0.984945	0.799705	0.951713	0.858476	0.984821	0.98562	0.968349	0.967681	0.929308	0.989892	0.984723	0.985468	0.987174	0.9793	0.969815	0.989695	0.988826	0.984474	0.989622	0.997561	0.996184	0.997871	0.997859	0.996828	0.99606	0.998479
Dm6	0.965703	0.877259	0.798721	0.979033	0.865186	0.964797	0.954798	0.954195	0.948522	0.940716	0	0.989043	0.98531	0.918134	0.911424	0.977754	0.968937	0.914075	0.855989	0.540629	0.890822	0.509731	0.948863	0.547977	0.932306	0.993009	0.97493	0.939637	0.853782	0.967768	0.865051	0.865624	0.990381	0.983185	0.982296	0.952629	0.939533	0.954714	0.984416	0.989566	0.962682	0.966066	0.99903	0.999041	0.999107	0.99928	0.999062	0.998061	0.999164
Dm8a	0.985911	0.97822	0.984983	0.989579	0.990276	0.886586	0.964473	0.964219	0.967048	0.926692	0.989043	0	0.505539	0.915311	0.939048	0.775786	0.969467	0.983406	0.983596	0.982826	0.981478	0.979041	0.98553	0.985444	0.952575	0.905739	0.825767	0.990634	0.991237	0.943678	0.985356	0.969163	0.983795	0.982184	0.973465	0.979929	0.979756	0.984446	0.982531	0.981812	0.979653	0.98418	0.99216	0.988557	0.993434	0.993767	0.988847	0.989658	0.994853
Dm8b	0.988826	0.970769	0.978961	0.98826	0.988476	0.883311	0.971756	0.972328	0.966945	0.895185	0.98531	0.505539	0	0.904221	0.931448	0.737261	0.973085	0.984587	0.992531	0.977874	0.977295	0.98561	0.98498	0.992132	0.959933	0.895079	0.751672	0.983768	0.991541	0.944205	0.984946	0.958105	0.983413	0.984312	0.975134	0.975497	0.97693	0.979974	0.986652	0.982942	0.98429	0.986521	0.991217	0.989194	0.994009	0.994378	0.989225	0.991407	0.995635
Dm9	0.981525	0.942157	0.912937	0.979226	0.941648	0.874078	0.906286	0.895459	0.918305	0.76385	0.918134	0.915311	0.904221	0	0.880519	0.88328	0.813634	0.964341	0.956551	0.908117	0.92548	0.937261	0.947626	0.954276	0.820232	0.947259	0.915537	0.956693	0.935237	0.908108	0.917872	0.895161	0.989002	0.976552	0.975825	0.962153	0.946874	0.970441	0.974112	0.978742	0.974451	0.981671	0.996266	0.994554	0.99732	0.997404	0.993541	0.994212	0.997516
Dm10	0.967893	0.848047	0.874655	0.968216	0.874779	0.819855	0.957364	0.959722	0.959289	0.822092	0.911424	0.939048	0.931448	0.880519	0	0.901884	0.890217	0.870639	0.912569	0.897234	0.91103	0.904711	0.833906	0.94213	0.916856	0.942759	0.888584	0.881345	0.942114	0.907003	0.905101	0.883245	0.981875	0.973449	0.967824	0.944833	0.930779	0.936951	0.95591	0.978394	0.961217	0.971331	0.994075	0.992189	0.995509	0.995803	0.994551	0.98959	0.996512
Dm11	0.991623	0.96333	0.963462	0.985846	0.98178	0.88412	0.968738	0.967226	0.968088	0.828279	0.977754	0.775786	0.737261	0.88328	0.901884	0	0.955315	0.982896	0.979259	0.962785	0.95547	0.969597	0.977328	0.976283	0.947575	0.917819	0.726394	0.980758	0.977356	0.948101	0.971378	0.948027	0.990715	0.979157	0.978255	0.986769	0.982542	0.978867	0.989906	0.986914	0.982053	0.983311	0.997846	0.997166	0.998263	0.998217	0.997426	0.996465	0.998285
Dm12	0.97475	0.961149	0.9463	0.962885	0.973734	0.942469	0.917948	0.917712	0.921115	0.804728	0.968937	0.969467	0.973085	0.813634	0.890217	0.955315	0	0.966834	0.961912	0.931664	0.894437	0.95137	0.971421	0.973308	0.702386	0.980586	0.975652	0.978991	0.977499	0.880944	0.939103	0.941443	0.974677	0.973118	0.971111	0.965337	0.955515	0.95817	0.974284	0.96838	0.966546	0.976389	0.989449	0.985136	0.989716	0.991698	0.987301	0.989204	0.992184
Dm13	0.899945	0.893934	0.899612	0.977957	0.751632	0.950276	0.956442	0.952714	0.953328	0.978121	0.914075	0.983406	0.984587	0.964341	0.870639	0.982896	0.966834	0	0.701475	0.919597	0.774498	0.848563	0.714726	0.90925	0.966555	0.992238	0.988161	0.895165	0.870059	0.963742	0.795545	0.88428	0.988548	0.965399	0.95859	0.9625	0.90672	0.95897	0.963436	0.954461	0.97515	0.95592	0.962642	0.988897	0.984161	0.993894	0.992233	0.983612	0.995297
Dm14	0.950433	0.936862	0.887621	0.982845	0.912276	0.985735	0.957058	0.958427	0.948218	0.981242	0.855989	0.983596	0.992531	0.956551	0.912569	0.979259	0.961912	0.701475	0	0.839962	0.821913	0.746934	0.891558	0.828339	0.940297	0.971059	0.970274	0.981602	0.83587	0.96679	0.744252	0.915714	0.98868	0.967075	0.967735	0.963131	0.914125	0.967722	0.974854	0.985834	0.972723	0.9609	0.998079	0.997474	0.997294	0.998332	0.998037	0.995867	0.998441
Dm15	0.963084	0.891681	0.813373	0.982064	0.836566	0.955182	0.946784	0.948014	0.937827	0.957514	0.540629	0.982826	0.977874	0.908117	0.897234	0.962785	0.931664	0.919597	0.839962	0	0.850058	0.564977	0.937941	0.547917	0.920957	0.985638	0.972711	0.982503	0.772157	0.953259	0.812787	0.875776	0.993774	0.978013	0.981282	0.969782	0.955452	0.971464	0.980953	0.985704	0.979078	0.978323	0.998499	0.998037	0.998832	0.99881	0.998229	0.997025	0.99883
Dm16	0.93024	0.942149	0.85883	0.9511	0.847329	0.951663	0.872228	0.876551	0.854176	0.950979	0.890822	0.981478	0.977295	0.92548	0.91103	0.95547	0.894437	0.774498	0.821913	0.850058	0	0.856127	0.845216	0.887609	0.873452	0.987277	0.984049	0.960949	0.898537	0.912439	0.842789	0.812392	0.978583	0.94856	0.941772	0.925077	0.885834	0.89854	0.931059	0.968491	0.956947	0.941981	0.986205	0.987981	0.986536	0.99383	0.992991	0.991216	0.994536
Dm17	0.951364	0.835187	0.803577	0.974487	0.820541	0.972392	0.932843	0.932138	0.933356	0.970419	0.509731	0.979041	0.98561	0.937261	0.904711	0.969597	0.95137	0.848563	0.746934	0.564977	0.856127	0	0.908444	0.626479	0.900979	0.98292	0.975122	0.913828	0.810577	0.953127	0.786941	0.847821	0.986075	0.973151	0.971288	0.935172	0.909685	0.946001	0.97109	0.983442	0.948039	0.955323	0.99725	0.994337	0.997466	0.998197	0.997748	0.996512	0.996863
Dm18	0.911736	0.854433	0.894117	0.988845	0.732925	0.939954	0.961355	0.964477	0.954743	0.982434	0.948863	0.98553	0.98498	0.947626	0.833906	0.977328	0.971421	0.714726	0.891558	0.937941	0.845216	0.908444	0	0.95106	0.945277	0.991899	0.990211	0.827237	0.905375	0.965442	0.887605	0.895377	0.991282	0.969977	0.953457	0.94611	0.917561	0.955262	0.933536	0.93663	0.975344	0.973742	0.958642	0.992444	0.989013	0.995469	0.994256	0.987007	0.997014
Dm19	0.967589	0.94265	0.835899	0.979904	0.926994	0.982374	0.96597	0.965493	0.956933	0.984945	0.547977	0.985444	0.992132	0.954276	0.94213	0.976283	0.973308	0.90925	0.828339	0.547917	0.887609	0.626479	0.95106	0	0.954447	0.988937	0.985842	0.978289	0.652586	0.978637	0.777139	0.917345	0.990115	0.981135	0.986623	0.971731	0.96067	0.972398	0.985169	0.988647	0.978359	0.979366	0.9987	0.998377	0.99875	0.998942	0.998517	0.997612	0.998874
Dm20	0.975567	0.957544	0.929747	0.95853	0.961797	0.927283	0.842376	0.841384	0.859318	0.799705	0.932306	0.952575	0.959933	0.820232	0.916856	0.947575	0.702386	0.966555	0.940297	0.920957	0.873452	0.900979	0.945277	0.954447	0	0.973732	0.969051	0.976626	0.953997	0.897718	0.919506	0.926301	0.978932	0.968637	0.964054	0.95493	0.943309	0.923917	0.958755	0.960658	0.959995	0.962984	0.987453	0.984733	0.989429	0.994149	0.990157	0.987296	0.995043
DmDRA1	0.994114	0.987962	0.987489	0.990363	0.992929	0.935709	0.989346	0.987882	0.989577	0.951713	0.993009	0.905739	0.895079	0.947259	0.942759	0.917819	0.980586	0.992238	0.971059	0.985638	0.987277	0.98292	0.991899	0.988937	0.973732	0	0.805492	0.992083	0.993643	0.98229	0.990854	0.979941	0.994258	0.991364	0.99136	0.992812	0.991047	0.993677	0.994483	0.992555	0.992891	0.994052	0.997842	0.997065	0.99885	0.998678	0.99724	0.997134	0.998611
DmDRA2	0.993939	0.976175	0.984003	0.991027	0.990993	0.900759	0.987204	0.985849	0.988998	0.858476	0.97493	0.825767	0.751672	0.915537	0.888584	0.726394	0.975652	0.988161	0.970274	0.972711	0.984049	0.975122	0.990211	0.985842	0.969051	0.805492	0	0.989014	0.990198	0.947918	0.984885	0.956102	0.995681	0.993163	0.992057	0.993406	0.989211	0.992037	0.996047	0.994037	0.989825	0.994509	0.998275	0.998366	0.998501	0.998633	0.998369	0.997751	0.998658
L1	0.983653	0.78973	0.912027	0.974385	0.714862	0.927894	0.987597	0.986874	0.986792	0.984821	0.939637	0.990634	0.983768	0.956693	0.881345	0.980758	0.978991	0.895165	0.981602	0.982503	0.960949	0.913828	0.827237	0.978289	0.976626	0.992083	0.989014	0	0.917692	0.937977	0.926326	0.844773	0.990194	0.990239	0.983502	0.959295	0.957123	0.943462	0.991149	0.993821	0.963549	0.971243	0.999101	0.999006	0.999342	0.999321	0.999016	0.998161	0.999169
L2	0.968866	0.933319	0.842511	0.982259	0.834811	0.977469	0.959749	0.957716	0.957312	0.98562	0.853782	0.991237	0.991541	0.935237	0.942114	0.977356	0.977499	0.870059	0.83587	0.772157	0.898537	0.810577	0.905375	0.652586	0.953997	0.993643	0.990198	0.917692	0	0.948897	0.7831	0.911939	0.996871	0.98342	0.989148	0.975423	0.961534	0.975879	0.989099	0.990956	0.985634	0.98606	0.999151	0.999112	0.999235	0.999366	0.999125	0.998008	0.999328
L3	0.989988	0.941747	0.944806	0.957916	0.959559	0.967206	0.933099	0.926922	0.93145	0.968349	0.967768	0.943678	0.944205	0.908108	0.907003	0.948101	0.880944	0.963742	0.96679	0.953259	0.912439	0.953127	0.965442	0.978637	0.897718	0.98229	0.947918	0.937977	0.948897	0	0.925294	0.933644	0.993094	0.977869	0.981158	0.984792	0.967808	0.97545	0.987974	0.986458	0.978911	0.98303	0.997434	0.992359	0.998128	0.997666	0.993217	0.994374	0.996006
L4	0.947695	0.930776	0.86673	0.973488	0.904009	0.968835	0.959218	0.96201	0.94731	0.967681	0.865051	0.985356	0.984946	0.917872	0.905101	0.971378	0.939103	0.795545	0.744252	0.812787	0.842789	0.786941	0.887605	0.777139	0.919506	0.990854	0.984885	0.926326	0.7831	0.925294	0	0.85236	0.984225	0.964425	0.961795	0.958664	0.925701	0.955985	0.96721	0.97518	0.966912	0.963138	0.994051	0.992569	0.991294	0.995908	0.993422	0.9927	0.996368
L5	0.948769	0.807952	0.79857	0.963081	0.819422	0.925475	0.926639	0.925977	0.935415	0.929308	0.865624	0.969163	0.958105	0.895161	0.883245	0.948027	0.941443	0.88428	0.915714	0.875776	0.812392	0.847821	0.895377	0.917345	0.926301	0.979941	0.956102	0.844773	0.911939	0.933644	0.85236	0	0.991988	0.967483	0.959724	0.945775	0.904883	0.949562	0.962389	0.982259	0.978964	0.963969	0.993321	0.991537	0.99451	0.995248	0.994379	0.990934	0.996486
LLPt	0.904723	0.982504	0.972796	0.974857	0.99483	0.987327	0.97761	0.97978	0.966895	0.989892	0.990381	0.983795	0.983413	0.989002	0.981875	0.990715	0.974677	0.988548	0.98868	0.993774	0.978583	0.986075	0.991282	0.990115	0.978932	0.994258	0.995681	0.990194	0.996871	0.993094	0.984225	0.991988	0	0.947319	0.891955	0.877176	0.893436	0.94528	0.926732	0.939264	0.881172	0.942269	0.921166	0.837631	0.835108	0.868425	0.864686	0.82387	0.87637
LMa1	0.954238	0.973656	0.951138	0.982228	0.966367	0.976207	0.963302	0.961841	0.958663	0.984723	0.983185	0.982184	0.984312	0.976552	0.973449	0.979157	0.973118	0.965399	0.967075	0.978013	0.94856	0.973151	0.969977	0.981135	0.968637	0.991364	0.993163	0.990239	0.98342	0.977869	0.964425	0.967483	0.947319	0	0.835476	0.826259	0.828114	0.786167	0.886849	0.915603	0.789606	0.821046	0.979532	0.974477	0.980001	0.986552	0.980464	0.971563	0.986469
LMa2	0.904194	0.968613	0.948298	0.988138	0.970422	0.975303	0.958336	0.958204	0.944726	0.985468	0.982296	0.973465	0.975134	0.975825	0.967824	0.978255	0.971111	0.95859	0.967735	0.981282	0.941772	0.971288	0.953457	0.986623	0.964054	0.99136	0.992057	0.983502	0.989148	0.981158	0.961795	0.959724	0.891955	0.835476	0	0.65011	0.742054	0.852749	0.798986	0.781114	0.836912	0.830754	0.97046	0.960889	0.975938	0.976257	0.970209	0.939942	0.980896
LMa3	0.920976	0.95687	0.926572	0.969714	0.952201	0.970134	0.941267	0.945887	0.934645	0.987174	0.952629	0.979929	0.975497	0.962153	0.944833	0.986769	0.965337	0.9625	0.963131	0.969782	0.925077	0.935172	0.94611	0.971731	0.95493	0.992812	0.993406	0.959295	0.975423	0.984792	0.958664	0.945775	0.877176	0.826259	0.65011	0	0.588713	0.851744	0.769983	0.803818	0.768238	0.793296	0.96906	0.95218	0.946447	0.966852	0.967895	0.942942	0.954736
LMa4	0.844982	0.940679	0.883165	0.899306	0.919278	0.973099	0.926569	0.929965	0.918047	0.9793	0.939533	0.979756	0.97693	0.946874	0.930779	0.982542	0.955515	0.90672	0.914125	0.955452	0.885834	0.909685	0.917561	0.96067	0.943309	0.991047	0.989211	0.957123	0.961534	0.967808	0.925701	0.904883	0.893436	0.828114	0.742054	0.588713	0	0.87175	0.848838	0.889903	0.797086	0.770579	0.951094	0.93037	0.943344	0.955232	0.952995	0.917839	0.930138
LMa5	0.944	0.927246	0.927638	0.941639	0.965019	0.954336	0.916237	0.9161	0.901361	0.969815	0.954714	0.984446	0.979974	0.970441	0.936951	0.978867	0.95817	0.95897	0.967722	0.971464	0.89854	0.946001	0.955262	0.972398	0.923917	0.993677	0.992037	0.943462	0.975879	0.97545	0.955985	0.949562	0.94528	0.786167	0.852749	0.851744	0.87175	0	0.84145	0.89237	0.814192	0.89321	0.963703	0.967757	0.972287	0.983515	0.97698	0.966	0.984762
LMt1	0.918509	0.976432	0.96128	0.98944	0.965835	0.986667	0.95137	0.955786	0.948567	0.989695	0.984416	0.982531	0.986652	0.974112	0.95591	0.989906	0.974284	0.963436	0.974854	0.980953	0.931059	0.97109	0.933536	0.985169	0.958755	0.994483	0.996047	0.991149	0.989099	0.987974	0.96721	0.962389	0.926732	0.886849	0.798986	0.769983	0.848838	0.84145	0	0.83809	0.885464	0.872066	0.923968	0.956252	0.952749	0.981102	0.972622	0.954881	0.982864
LMt2	0.927789	0.978233	0.970216	0.991784	0.983988	0.977927	0.959269	0.959496	0.947024	0.988826	0.989566	0.981812	0.982942	0.978742	0.978394	0.986914	0.96838	0.954461	0.985834	0.985704	0.968491	0.983442	0.93663	0.988647	0.960658	0.992555	0.994037	0.993821	0.990956	0.986458	0.97518	0.982259	0.939264	0.915603	0.781114	0.803818	0.889903	0.89237	0.83809	0	0.921629	0.906132	0.93168	0.972841	0.957562	0.984743	0.980194	0.961656	0.97855
LMt3	0.935601	0.970529	0.95324	0.98888	0.980083	0.979752	0.960848	0.960234	0.957662	0.984474	0.962682	0.979653	0.98429	0.974451	0.961217	0.982053	0.966546	0.97515	0.972723	0.979078	0.956947	0.948039	0.975344	0.978359	0.959995	0.992891	0.989825	0.963549	0.985634	0.978911	0.966912	0.978964	0.881172	0.789606	0.836912	0.768238	0.797086	0.814192	0.885464	0.921629	0	0.822856	0.967857	0.922233	0.945701	0.953039	0.936196	0.932514	0.955648
LMt4	0.949426	0.973302	0.943019	0.984869	0.966684	0.98373	0.959866	0.958968	0.954007	0.989622	0.966066	0.98418	0.986521	0.981671	0.971331	0.983311	0.976389	0.95592	0.9609	0.978323	0.941981	0.955323	0.973742	0.979366	0.962984	0.994052	0.994509	0.971243	0.98606	0.98303	0.963138	0.963969	0.942269	0.821046	0.830754	0.793296	0.770579	0.89321	0.872066	0.906132	0.822856	0	0.973329	0.971082	0.971426	0.985375	0.979747	0.969465	0.985058
LPi01	0.897969	0.989025	0.974261	0.937664	0.996713	0.996658	0.994531	0.993961	0.991507	0.997561	0.99903	0.99216	0.991217	0.996266	0.994075	0.997846	0.989449	0.962642	0.998079	0.998499	0.986205	0.99725	0.958642	0.9987	0.987453	0.997842	0.998275	0.999101	0.999151	0.997434	0.994051	0.993321	0.921166	0.979532	0.97046	0.96906	0.951094	0.963703	0.923968	0.93168	0.967857	0.973329	0	0.74114	0.895394	0.912027	0.905108	0.893107	0.92275
LPi02	0.897593	0.98833	0.968949	0.935117	0.996313	0.996081	0.971316	0.974091	0.969518	0.996184	0.999041	0.988557	0.989194	0.994554	0.992189	0.997166	0.985136	0.988897	0.997474	0.998037	0.987981	0.994337	0.992444	0.998377	0.984733	0.997065	0.998366	0.999006	0.999112	0.992359	0.992569	0.991537	0.837631	0.974477	0.960889	0.95218	0.93037	0.967757	0.956252	0.972841	0.922233	0.971082	0.74114	0	0.895503	0.865322	0.817579	0.81226	0.871723
LPi03	0.940578	0.989949	0.990303	0.950014	0.997485	0.99742	0.995111	0.99537	0.98774	0.997871	0.999107	0.993434	0.994009	0.99732	0.995509	0.998263	0.989716	0.984161	0.997294	0.998832	0.986536	0.997466	0.989013	0.99875	0.989429	0.99885	0.998501	0.999342	0.999235	0.998128	0.991294	0.99451	0.835108	0.980001	0.975938	0.946447	0.943344	0.972287	0.952749	0.957562	0.945701	0.971426	0.895394	0.895503	0	0.702051	0.891911	0.875707	0.749777
LPi04	0.945039	0.993549	0.99116	0.952539	0.997821	0.997427	0.991403	0.99115	0.981953	0.997859	0.99928	0.993767	0.994378	0.997404	0.995803	0.998217	0.991698	0.993894	0.998332	0.99881	0.99383	0.998197	0.995469	0.998942	0.994149	0.998678	0.998633	0.999321	0.999366	0.997666	0.995908	0.995248	0.868425	0.986552	0.976257	0.966852	0.955232	0.983515	0.981102	0.984743	0.953039	0.985375	0.912027	0.865322	0.702051	0	0.798243	0.82767	0.751255
LPi05	0.726473	0.991966	0.989588	0.949769	0.997428	0.996633	0.98641	0.985781	0.984981	0.996828	0.999062	0.988847	0.989225	0.993541	0.994551	0.997426	0.987301	0.992233	0.998037	0.998229	0.992991	0.997748	0.994256	0.998517	0.990157	0.99724	0.998369	0.999016	0.999125	0.993217	0.993422	0.994379	0.864686	0.980464	0.970209	0.967895	0.952995	0.97698	0.972622	0.980194	0.936196	0.979747	0.905108	0.817579	0.891911	0.798243	0	0.841175	0.895879
LPi06	0.889339	0.988916	0.982188	0.9502	0.996271	0.995455	0.988535	0.987971	0.982572	0.99606	0.998061	0.989658	0.991407	0.994212	0.98959	0.996465	0.989204	0.983612	0.995867	0.997025	0.991216	0.996512	0.987007	0.997612	0.987296	0.997134	0.997751	0.998161	0.998008	0.994374	0.9927	0.990934	0.82387	0.971563	0.939942	0.942942	0.917839	0.966	0.954881	0.961656	0.932514	0.969465	0.893107	0.81226	0.875707	0.82767	0.841175	0	0.788121
LPi07	0.913048	0.990189	0.986589	0.843539	0.998297	0.997629	0.973997	0.958846	0.964358	0.998479	0.999164	0.994853	0.995635	0.997516	0.996512	0.998285	0.992184	0.995297	0.998441	0.99883	0.994536	0.996863	0.997014	0.998874	0.995043	0.998611	0.998658	0.999169	0.999328	0.996006	0.996368	0.996486	0.87637	0.986469	0.980896	0.954736	0.930138	0.984762	0.982864	0.97855	0.955648	0.985058	0.92275	0.871723	0.749777	0.751255	0.895879	0.788121	0
LPi08	0.925802	0.993292	0.991503	0.948969	0.997858	0.997345	0.993978	0.9935	0.988563	0.997409	0.999355	0.992625	0.992182	0.997106	0.995563	0.998169	0.9893	0.980802	0.998385	0.998707	0.987624	0.99843	0.983229	0.998984	0.987356	0.998461	0.998657	0.999395	0.999461	0.997529	0.991091	0.993865	0.846499	0.98407	0.974818	0.968477	0.954763	0.971417	0.951878	0.963563	0.945231	0.976267	0.875587	0.849217	0.623677	0.622819	0.772993	0.792385	0.782059
LPi09	0.960201	0.994454	0.990523	0.943116	0.997973	0.997784	0.99596	0.996009	0.992868	0.998494	0.999142	0.99529	0.995875	0.997755	0.996896	0.998576	0.991343	0.993065	0.997538	0.998903	0.993004	0.99783	0.996718	0.998715	0.991009	0.998935	0.998863	0.99924	0.999231	0.998861	0.990674	0.996185	0.909103	0.990393	0.988809	0.977061	0.956384	0.988238	0.981152	0.986479	0.962846	0.980998	0.951677	0.937165	0.691701	0.717777	0.92838	0.932311	0.790718
LPi10	0.613524	0.991969	0.982718	0.881028	0.997992	0.996933	0.977234	0.97919	0.974663	0.997841	0.998553	0.992151	0.99347	0.996952	0.992301	0.997983	0.991636	0.987456	0.997851	0.998166	0.994361	0.995953	0.995149	0.998336	0.992317	0.998485	0.998445	0.998716	0.998696	0.996515	0.995586	0.992902	0.87957	0.983553	0.950121	0.959455	0.917077	0.985991	0.983579	0.984354	0.953103	0.976715	0.940461	0.859444	0.912278	0.9171	0.726398	0.887206	0.900984
LPi11	0.958744	0.994773	0.991974	0.952956	0.998037	0.998198	0.996594	0.996684	0.995539	0.998793	0.999363	0.99596	0.996806	0.99826	0.996991	0.99895	0.992529	0.993952	0.997803	0.999233	0.995009	0.998234	0.996954	0.999026	0.995423	0.999189	0.998804	0.999536	0.99949	0.999237	0.994345	0.997065	0.887752	0.98909	0.983946	0.976371	0.963198	0.988191	0.982872	0.9891	0.961072	0.985409	0.953683	0.930698	0.8843	0.808725	0.895166	0.703187	0.836662
LPi12	0.717402	0.994711	0.98926	0.891907	0.997742	0.998107	0.993832	0.993866	0.988178	0.998955	0.998946	0.997044	0.997499	0.997617	0.997234	0.998785	0.994617	0.993953	0.99827	0.998649	0.995725	0.99844	0.994936	0.998663	0.996754	0.998629	0.999106	0.999096	0.999135	0.998495	0.996953	0.997585	0.953678	0.989816	0.99032	0.985461	0.959631	0.990735	0.988989	0.990081	0.972841	0.99056	0.959911	0.925728	0.949282	0.944758	0.785859	0.944507	0.936331
LPi13	0.830087	0.994427	0.988805	0.929383	0.994404	0.997472	0.995393	0.99488	0.98906	0.997661	0.99848	0.993352	0.993106	0.997537	0.992615	0.998333	0.990348	0.959578	0.994869	0.997614	0.989767	0.994767	0.968946	0.998306	0.984736	0.998789	0.998705	0.999065	0.99654	0.99741	0.98817	0.990214	0.894934	0.985539	0.951688	0.969994	0.935257	0.973425	0.965549	0.952217	0.956643	0.971607	0.899067	0.909012	0.913812	0.891754	0.917099	0.641269	0.818397
LPi14	0.926527	0.992948	0.975417	0.917967	0.997974	0.997595	0.992656	0.992732	0.969151	0.998519	0.99925	0.995803	0.996444	0.997557	0.997236	0.998435	0.994141	0.996024	0.998477	0.998893	0.995126	0.99801	0.996967	0.998928	0.996219	0.998881	0.998678	0.999243	0.999438	0.998135	0.996907	0.997129	0.908782	0.988471	0.98494	0.976825	0.952266	0.988425	0.982599	0.990347	0.963705	0.98826	0.672645	0.758693	0.919939	0.92579	0.895811	0.91785	0.918135
LPi15	0.70279	0.994154	0.982965	0.906329	0.998881	0.997995	0.993085	0.993268	0.985735	0.998617	0.999485	0.995209	0.995943	0.998152	0.99703	0.9986	0.995353	0.99685	0.998758	0.999151	0.996449	0.998884	0.997956	0.99918	0.996506	0.998878	0.998688	0.999488	0.999693	0.997448	0.997385	0.99662	0.924611	0.990467	0.987264	0.983031	0.95464	0.991409	0.99046	0.991957	0.964183	0.989155	0.925366	0.853851	0.93697	0.894273	0.674732	0.873246	0.927831
Lai	0.999349	0.90462	0.871303	0.994342	0.932705	0.996252	0.98908	0.987334	0.997903	0.99339	0.920126	0.997061	0.99722	0.965394	0.981064	0.988564	0.877433	0.982693	0.971713	0.946795	0.97498	0.956859	0.981896	0.932032	0.979309	0.997043	0.995846	0.960502	0.892249	0.967231	0.946084	0.939288	0.999793	0.995464	0.995866	0.998895	0.997576	0.993341	0.998118	0.998692	0.996544	0.998453	0.999915	0.999838	0.999934	0.999892	0.999812	0.999753	0.999822
Lat	0.993489	0.976348	0.982548	0.997785	0.981694	0.926942	0.976678	0.978883	0.981191	0.978133	0.989038	0.957201	0.957884	0.967693	0.967689	0.96085	0.96938	0.992727	0.985779	0.981886	0.978584	0.982348	0.993382	0.98714	0.970621	0.930794	0.957812	0.996823	0.996436	0.975213	0.974441	0.981858	0.964256	0.984081	0.985825	0.987622	0.987565	0.990842	0.983097	0.978515	0.979894	0.991017	0.98295	0.979613	0.993941	0.986535	0.984432	0.98617	0.994576
Lawf1	0.973027	0.890493	0.854532	0.974485	0.905122	0.953728	0.961394	0.961191	0.960907	0.934779	0.885879	0.971319	0.981885	0.947346	0.848637	0.946383	0.771639	0.959801	0.91869	0.930222	0.924302	0.891964	0.964623	0.901144	0.903489	0.958632	0.937639	0.942128	0.931565	0.937382	0.909516	0.920059	0.9723	0.972263	0.973847	0.965258	0.951663	0.955484	0.976761	0.982063	0.96488	0.968639	0.995979	0.992757	0.995831	0.995544	0.994471	0.993047	0.996539
Lawf2	0.979852	0.872846	0.894347	0.968288	0.92387	0.965849	0.948274	0.949178	0.946287	0.968418	0.959395	0.985151	0.980985	0.961892	0.951944	0.976707	0.943616	0.969424	0.958768	0.971564	0.927019	0.948155	0.92679	0.965014	0.927257	0.990634	0.988796	0.847229	0.942471	0.965096	0.946053	0.924989	0.941412	0.912997	0.917246	0.890034	0.897989	0.912287	0.955624	0.952997	0.870431	0.916496	0.98998	0.968083	0.975998	0.993697	0.987963	0.982951	0.982864
Li01	0.976134	0.981545	0.965852	0.997072	0.989295	0.979086	0.938659	0.941143	0.937197	0.986621	0.973451	0.968107	0.973325	0.97312	0.975709	0.982908	0.958028	0.987112	0.985638	0.989582	0.96736	0.966749	0.987203	0.987561	0.950619	0.990693	0.994976	0.972467	0.990556	0.982063	0.98105	0.988265	0.839271	0.945464	0.895332	0.853368	0.902409	0.946935	0.931609	0.942508	0.861892	0.916518	0.975937	0.934874	0.969705	0.974721	0.966675	0.958492	0.969924
Li02	0.948913	0.984985	0.974275	0.996451	0.994354	0.986073	0.923792	0.927088	0.917648	0.990043	0.991113	0.972807	0.970896	0.980008	0.97953	0.989357	0.968217	0.967507	0.989428	0.991426	0.965559	0.983983	0.967413	0.989776	0.946449	0.993597	0.99637	0.991449	0.996246	0.982542	0.984912	0.992417	0.775381	0.941109	0.914269	0.874876	0.918586	0.934305	0.906506	0.887069	0.897534	0.924797	0.937043	0.940568	0.92923	0.922543	0.921671	0.936375	0.946064
Li03	0.987237	0.992082	0.988498	0.997822	0.99529	0.976417	0.94488	0.95228	0.94807	0.989129	0.997652	0.981176	0.98373	0.987417	0.990675	0.988228	0.957147	0.994566	0.996575	0.992954	0.977546	0.992384	0.994388	0.996272	0.962427	0.994099	0.996894	0.998614	0.997442	0.992264	0.986441	0.995766	0.889048	0.929562	0.934299	0.912464	0.951966	0.968262	0.945265	0.923474	0.937736	0.964023	0.986176	0.970298	0.967129	0.982135	0.982551	0.975641	0.979183
Li04	0.99526	0.994972	0.996209	0.999484	0.994981	0.963906	0.973326	0.974259	0.976321	0.993092	0.998979	0.981859	0.978596	0.987721	0.993629	0.993321	0.966544	0.997072	0.997813	0.993669	0.98372	0.994275	0.997397	0.997014	0.965518	0.994766	0.997756	0.999523	0.999352	0.987161	0.987782	0.99522	0.916775	0.963827	0.971367	0.967175	0.98533	0.986229	0.973719	0.960954	0.965203	0.98456	0.986963	0.966523	0.989568	0.988196	0.980678	0.977126	0.991147
Li05	0.966927	0.985759	0.98335	0.995931	0.993922	0.981999	0.933597	0.940023	0.928315	0.987508	0.994904	0.976114	0.978204	0.982947	0.985863	0.987933	0.973765	0.988531	0.99032	0.99188	0.971374	0.987833	0.990102	0.992413	0.968493	0.993072	0.996832	0.995708	0.99626	0.988306	0.98313	0.992875	0.787118	0.934984	0.923969	0.881454	0.933238	0.945661	0.901931	0.921782	0.834167	0.938832	0.965963	0.900896	0.913955	0.922553	0.9171	0.917508	0.912313
Li06	0.972477	0.982272	0.974893	0.99428	0.987526	0.976655	0.952159	0.954131	0.937086	0.988123	0.988099	0.970048	0.978101	0.976821	0.976009	0.984909	0.961365	0.988903	0.986283	0.988679	0.965995	0.983031	0.98208	0.987849	0.952655	0.991949	0.995802	0.989444	0.993768	0.988528	0.979107	0.987889	0.894654	0.876256	0.837826	0.830556	0.894507	0.899017	0.841185	0.824526	0.896364	0.882266	0.981515	0.966395	0.972768	0.986665	0.978823	0.963534	0.979136
Li07	0.99071	0.993327	0.993726	0.998475	0.996035	0.988857	0.953073	0.956461	0.952395	0.993038	0.998535	0.986576	0.982305	0.990113	0.992021	0.994639	0.959112	0.994982	0.996771	0.997262	0.983003	0.99312	0.996993	0.997291	0.973638	0.994636	0.998509	0.998841	0.999063	0.987228	0.990709	0.9974	0.888774	0.961365	0.966579	0.945713	0.962461	0.979708	0.96557	0.96238	0.927497	0.977098	0.982722	0.954311	0.968139	0.961807	0.930016	0.969889	0.975536
Li08	0.987153	0.993826	0.995607	0.999119	0.997021	0.980332	0.946946	0.949987	0.949164	0.991781	0.999001	0.980494	0.972357	0.988313	0.992587	0.993203	0.971378	0.993188	0.998106	0.995708	0.980559	0.994075	0.993512	0.998259	0.968712	0.993209	0.997485	0.999271	0.999206	0.98632	0.991662	0.997044	0.836705	0.962874	0.965514	0.940073	0.970631	0.982418	0.96987	0.952225	0.941449	0.981903	0.977944	0.932493	0.962917	0.966144	0.965741	0.949002	0.961577
Li09	0.976422	0.993109	0.985655	0.998222	0.994618	0.963149	0.963873	0.96379	0.96474	0.988572	0.997199	0.967397	0.974962	0.976823	0.988925	0.983683	0.968646	0.985833	0.996775	0.992315	0.983192	0.99406	0.985785	0.99639	0.962633	0.988143	0.994218	0.998415	0.993346	0.984107	0.99212	0.993886	0.912712	0.952935	0.929576	0.946459	0.970348	0.968251	0.939845	0.934592	0.944017	0.96955	0.971752	0.946353	0.973517	0.982064	0.977728	0.969515	0.987035
Li10	0.953475	0.983477	0.971092	0.99651	0.986877	0.97562	0.926491	0.932027	0.925178	0.988629	0.987519	0.97472	0.972255	0.97165	0.969666	0.987115	0.933506	0.981153	0.98674	0.987916	0.958686	0.976878	0.972021	0.987481	0.950653	0.990183	0.995594	0.989703	0.993616	0.982795	0.979195	0.985637	0.819827	0.941524	0.899497	0.865155	0.902749	0.927039	0.89557	0.892888	0.892472	0.936669	0.953936	0.91986	0.921493	0.946755	0.950264	0.928694	0.95755
Li11	0.953737	0.992254	0.988408	0.997917	0.994962	0.979393	0.961381	0.961943	0.963078	0.988107	0.996577	0.958647	0.971913	0.984859	0.990273	0.985124	0.971286	0.961858	0.996048	0.993573	0.985622	0.993845	0.956418	0.995819	0.971025	0.990654	0.994458	0.998191	0.996126	0.989347	0.990855	0.994415	0.900657	0.962998	0.941539	0.935312	0.957369	0.961794	0.935747	0.878637	0.945565	0.967478	0.940004	0.956958	0.967121	0.982438	0.978942	0.973433	0.985905
Li12	0.978084	0.994903	0.986135	0.998668	0.992682	0.978102	0.961593	0.965303	0.959421	0.989559	0.997646	0.956824	0.963283	0.971878	0.984318	0.984692	0.966565	0.984019	0.996976	0.991597	0.976016	0.993136	0.984991	0.995664	0.971039	0.989404	0.995092	0.998685	0.994026	0.981771	0.988392	0.988705	0.923537	0.960398	0.955315	0.950368	0.973757	0.967622	0.930797	0.944921	0.959438	0.963251	0.972319	0.976094	0.975349	0.985229	0.980401	0.977752	0.990035
Li13	0.986039	0.992714	0.991085	0.998169	0.995966	0.980555	0.910108	0.917855	0.927662	0.989157	0.998045	0.950068	0.959429	0.981049	0.988991	0.986258	0.972206	0.992436	0.996873	0.994128	0.977905	0.992987	0.992984	0.996857	0.963683	0.990404	0.995158	0.998552	0.997458	0.980859	0.989193	0.994988	0.860023	0.966362	0.94627	0.926502	0.960915	0.977234	0.95519	0.949641	0.93711	0.975693	0.979004	0.920588	0.950005	0.967657	0.958427	0.946261	0.943837
Li14	0.935956	0.971089	0.940752	0.770113	0.967422	0.988382	0.970141	0.970751	0.963718	0.994811	0.953917	0.992055	0.989165	0.975548	0.970981	0.991217	0.971988	0.964479	0.961922	0.958859	0.952259	0.935217	0.973505	0.96537	0.973166	0.996327	0.996998	0.969211	0.969358	0.985297	0.962103	0.967197	0.958506	0.95702	0.945205	0.918235	0.851283	0.955385	0.957265	0.971689	0.93323	0.924676	0.878351	0.927576	0.973394	0.982619	0.976151	0.966071	0.937381
Li15	0.947728	0.985793	0.972382	0.995054	0.984026	0.98823	0.982543	0.983073	0.979952	0.992794	0.992264	0.989034	0.98924	0.987433	0.984385	0.990183	0.979441	0.940097	0.945633	0.985585	0.92919	0.979989	0.934889	0.992885	0.977092	0.995888	0.997778	0.996345	0.994293	0.992673	0.962994	0.965861	0.965322	0.849722	0.85289	0.849224	0.806333	0.943937	0.881003	0.915412	0.893706	0.80536	0.984677	0.983137	0.983604	0.991696	0.987764	0.976708	0.992923
Li16	0.909408	0.979857	0.954837	0.993518	0.970426	0.987636	0.959199	0.962742	0.95974	0.992037	0.988204	0.986533	0.989495	0.978503	0.969669	0.990164	0.970618	0.947149	0.956702	0.983616	0.924749	0.972838	0.93708	0.989535	0.962541	0.9951	0.997298	0.99128	0.991885	0.992535	0.956273	0.955015	0.907049	0.92038	0.817661	0.78085	0.830431	0.923585	0.824962	0.897224	0.901042	0.8831	0.984684	0.976042	0.972628	0.988935	0.982967	0.967483	0.983529
Li17	0.927036	0.984575	0.963931	0.99141	0.969554	0.985001	0.936664	0.942435	0.932179	0.991334	0.987423	0.96782	0.980458	0.97426	0.956765	0.984145	0.974546	0.967571	0.969651	0.978844	0.923745	0.974222	0.932014	0.988949	0.950505	0.993248	0.99508	0.99591	0.989627	0.988848	0.961811	0.949346	0.936709	0.907556	0.720519	0.740969	0.828782	0.920627	0.795211	0.797156	0.909332	0.905044	0.980964	0.973128	0.977994	0.988981	0.983005	0.961935	0.983351
Li18	0.975293	0.993911	0.987927	0.999073	0.996458	0.979877	0.964975	0.959841	0.964239	0.990758	0.998233	0.929102	0.952403	0.970129	0.991925	0.985164	0.983403	0.98005	0.997902	0.993988	0.986898	0.997674	0.979407	0.997665	0.965463	0.991615	0.995919	0.999093	0.995135	0.968196	0.991014	0.994335	0.943776	0.973295	0.952576	0.954503	0.976456	0.974569	0.957845	0.948538	0.974227	0.975569	0.974585	0.986137	0.981615	0.991417	0.989415	0.980913	0.99114
Li19	0.9718	0.989694	0.984912	0.997401	0.979837	0.991941	0.978898	0.983226	0.979209	0.994956	0.987586	0.993239	0.994064	0.983352	0.953577	0.994524	0.984173	0.990015	0.99053	0.993536	0.95699	0.981509	0.938865	0.990349	0.985854	0.99705	0.997708	0.987769	0.995785	0.996142	0.98919	0.979356	0.964019	0.954575	0.938153	0.919284	0.938208	0.950017	0.874782	0.953794	0.955771	0.954026	0.992203	0.988886	0.991906	0.992774	0.989702	0.984963	0.993924
Li20	0.953152	0.983031	0.922923	0.991415	0.974417	0.980243	0.957996	0.958118	0.946089	0.992587	0.964177	0.986688	0.985157	0.972823	0.942887	0.982233	0.969585	0.959411	0.948538	0.950563	0.938914	0.929517	0.94744	0.952514	0.966239	0.994133	0.996395	0.96675	0.95754	0.990111	0.940404	0.968015	0.950588	0.922307	0.824971	0.782644	0.834792	0.908726	0.852136	0.849283	0.88771	0.869903	0.989471	0.985742	0.987677	0.991905	0.989614	0.981777	0.993034
Li21	0.915862	0.981508	0.931804	0.993182	0.953554	0.99021	0.966429	0.97185	0.968787	0.992903	0.965216	0.986618	0.987808	0.96815	0.914916	0.993584	0.959612	0.949619	0.958981	0.964213	0.924573	0.934393	0.906636	0.965794	0.962394	0.995938	0.996886	0.947592	0.970886	0.991877	0.948032	0.952469	0.92982	0.928536	0.859358	0.808571	0.841374	0.927061	0.853078	0.887563	0.868964	0.897873	0.973434	0.962801	0.975343	0.984492	0.975968	0.957928	0.986397
Li22	0.918015	0.985426	0.957634	0.986797	0.917529	0.994382	0.969648	0.965747	0.963208	0.996155	0.917402	0.992746	0.993169	0.991368	0.979135	0.995859	0.983525	0.784526	0.902028	0.95003	0.83057	0.891588	0.958693	0.935914	0.984511	0.997186	0.997071	0.959964	0.937101	0.99587	0.917259	0.944701	0.96645	0.929713	0.93511	0.900729	0.879804	0.95198	0.927783	0.962192	0.925375	0.906516	0.986485	0.980583	0.981331	0.989432	0.985256	0.976565	0.987374
Li23	0.992332	0.994963	0.992716	0.999523	0.996651	0.985492	0.92811	0.941023	0.94174	0.992127	0.998695	0.97507	0.964504	0.981445	0.990758	0.993178	0.960864	0.995271	0.997762	0.994764	0.987094	0.993351	0.995667	0.997749	0.977196	0.994286	0.997092	0.99937	0.998893	0.978984	0.988481	0.995187	0.929363	0.975765	0.970498	0.961923	0.978452	0.987351	0.976792	0.976875	0.956055	0.985023	0.98203	0.958372	0.977903	0.972219	0.962762	0.97853	0.958703
Li24	0.959113	0.983529	0.975826	0.994983	0.986969	0.985093	0.964837	0.965367	0.955289	0.990938	0.991855	0.978482	0.982856	0.984804	0.982427	0.988717	0.979444	0.982561	0.986283	0.990131	0.967876	0.987528	0.98142	0.992615	0.97072	0.993819	0.995197	0.993905	0.994477	0.992306	0.983287	0.985555	0.901928	0.834526	0.627375	0.773489	0.813266	0.910385	0.840086	0.89528	0.857749	0.816675	0.976093	0.966614	0.976804	0.979613	0.974271	0.95467	0.983017
Li25	0.973486	0.99058	0.984173	0.996558	0.982703	0.991497	0.963704	0.970233	0.956439	0.994398	0.996317	0.99166	0.993112	0.982703	0.961367	0.994115	0.973798	0.992297	0.993883	0.994148	0.956241	0.990497	0.938807	0.995409	0.982276	0.997131	0.998438	0.99778	0.9966	0.99501	0.984408	0.980361	0.971106	0.939801	0.892033	0.898411	0.944711	0.92826	0.810955	0.884409	0.952151	0.93967	0.989332	0.985553	0.989718	0.992946	0.989505	0.982561	0.992693
Li26	0.88917	0.984512	0.950803	0.983459	0.895816	0.992219	0.962123	0.959059	0.956218	0.994526	0.937634	0.991777	0.991858	0.987381	0.979695	0.994241	0.976791	0.805098	0.889335	0.953294	0.824773	0.91732	0.909958	0.954378	0.983988	0.996341	0.996948	0.933561	0.958518	0.994683	0.932391	0.914422	0.957312	0.934621	0.920364	0.880404	0.859059	0.932441	0.910161	0.903879	0.905182	0.848374	0.965026	0.979521	0.974044	0.987686	0.983196	0.968092	0.988337
Li27	0.952815	0.994059	0.984672	0.998437	0.994702	0.984463	0.914565	0.916179	0.911107	0.991503	0.997133	0.947449	0.966594	0.969448	0.991139	0.986409	0.965249	0.963765	0.996705	0.992324	0.974768	0.992886	0.954784	0.996629	0.956152	0.990853	0.995572	0.998672	0.994031	0.959874	0.98742	0.992926	0.913407	0.964168	0.947723	0.940627	0.96399	0.973596	0.94803	0.88342	0.950474	0.974467	0.942911	0.967665	0.972707	0.975405	0.977604	0.968374	0.963139
Li28	0.965741	0.991326	0.979526	0.997933	0.991715	0.979479	0.927611	0.928748	0.924238	0.990552	0.995408	0.957449	0.969092	0.962976	0.986622	0.983185	0.965785	0.982997	0.994593	0.990454	0.976423	0.990102	0.979602	0.994905	0.961065	0.990069	0.995034	0.998123	0.991934	0.966534	0.987376	0.988725	0.881738	0.961906	0.931139	0.913373	0.943497	0.962413	0.92818	0.934575	0.93828	0.964596	0.968147	0.962376	0.962264	0.965993	0.972034	0.955606	0.955639
Li29	0.927733	0.987467	0.978892	0.991936	0.989264	0.988178	0.965348	0.96731	0.964265	0.992505	0.992084	0.980376	0.981909	0.976158	0.97802	0.98809	0.971959	0.957549	0.986778	0.984177	0.971247	0.986073	0.954293	0.988005	0.970652	0.992829	0.995483	0.997318	0.989099	0.990008	0.974892	0.990484	0.716585	0.959174	0.93256	0.907042	0.929709	0.946377	0.911803	0.910188	0.914923	0.963452	0.909975	0.869521	0.896262	0.92402	0.876953	0.906312	0.939861
Li30	0.952468	0.993174	0.995241	0.998751	0.996693	0.988967	0.955311	0.957092	0.957478	0.992557	0.998622	0.961239	0.968452	0.98629	0.990668	0.990396	0.98031	0.964262	0.9978	0.995927	0.986392	0.99433	0.95693	0.997846	0.976563	0.991218	0.99577	0.998849	0.998562	0.982843	0.993965	0.994953	0.873825	0.960446	0.955039	0.946052	0.965795	0.97019	0.946169	0.897866	0.957394	0.977981	0.931027	0.940428	0.920443	0.945933	0.902689	0.952327	0.969801
Li31	0.970223	0.982915	0.969781	0.993036	0.986588	0.975535	0.956752	0.957287	0.953914	0.989056	0.969903	0.982004	0.984913	0.983069	0.977081	0.988831	0.96692	0.986552	0.982665	0.988572	0.95601	0.955041	0.982748	0.986828	0.948629	0.993307	0.996497	0.964894	0.993572	0.991749	0.978647	0.988329	0.889182	0.902901	0.887742	0.831756	0.887384	0.940824	0.895759	0.919174	0.850495	0.89091	0.974683	0.955918	0.979239	0.983067	0.977107	0.964835	0.985394
Li32	0.93959	0.992682	0.992211	0.998109	0.996369	0.986494	0.974939	0.973899	0.974021	0.991767	0.998112	0.976232	0.979623	0.989884	0.991637	0.990831	0.984075	0.966769	0.996754	0.996069	0.984265	0.995505	0.967677	0.996951	0.979514	0.993061	0.996309	0.998476	0.997631	0.992193	0.99352	0.994702	0.738745	0.957695	0.945662	0.914868	0.957931	0.955052	0.897272	0.909625	0.929842	0.963927	0.90094	0.872804	0.90697	0.923848	0.834634	0.893232	0.964824
Li33	0.979445	0.988755	0.964822	0.996406	0.977182	0.973649	0.919714	0.922647	0.928089	0.986215	0.989374	0.947962	0.966049	0.950445	0.965298	0.982783	0.951963	0.975005	0.976168	0.974127	0.952501	0.969585	0.973631	0.979734	0.931525	0.987819	0.993964	0.996528	0.974894	0.972428	0.9644	0.980581	0.904423	0.958169	0.940357	0.919245	0.941177	0.970163	0.947272	0.943686	0.932437	0.966439	0.983936	0.943371	0.972927	0.98457	0.979205	0.965644	0.974073
MLt1	0.941273	0.896099	0.862312	0.96729	0.877821	0.919923	0.899108	0.890393	0.898431	0.915685	0.918915	0.953019	0.951957	0.817771	0.891311	0.931213	0.888965	0.876685	0.858812	0.890497	0.854493	0.877014	0.852893	0.919965	0.883634	0.981246	0.961646	0.929427	0.871057	0.904401	0.847879	0.889966	0.93604	0.941072	0.911779	0.906307	0.884104	0.920515	0.90943	0.922805	0.930557	0.944063	0.966519	0.962858	0.968822	0.971628	0.967814	0.960209	0.980603
MLt2	0.975808	0.973277	0.961612	0.97961	0.98465	0.898325	0.926085	0.927023	0.925574	0.858381	0.959334	0.906529	0.914728	0.895235	0.936304	0.927934	0.917124	0.970233	0.979538	0.967754	0.937048	0.952127	0.967106	0.981179	0.880367	0.96716	0.956643	0.988826	0.98714	0.945394	0.953155	0.969148	0.908062	0.944772	0.93772	0.940949	0.935024	0.922913	0.934312	0.945295	0.9387	0.962541	0.974782	0.966065	0.980244	0.982755	0.974258	0.970105	0.986584
MLt3	0.956139	0.956945	0.892427	0.966675	0.91845	0.928639	0.91974	0.922344	0.931101	0.960864	0.941669	0.972055	0.973413	0.917382	0.888492	0.962967	0.901684	0.905944	0.860621	0.873203	0.865676	0.904017	0.899539	0.897067	0.865959	0.985904	0.977458	0.947204	0.882232	0.935973	0.822507	0.893229	0.912793	0.924224	0.931568	0.88286	0.897841	0.916888	0.929852	0.925517	0.914263	0.931	0.976773	0.958058	0.954017	0.975562	0.970407	0.962365	0.969895
MLt4	0.953149	0.967183	0.955968	0.985471	0.969381	0.973691	0.963614	0.965603	0.960004	0.981257	0.979149	0.969098	0.969753	0.962484	0.96629	0.982529	0.952019	0.973625	0.976559	0.973673	0.948694	0.972604	0.97323	0.978866	0.954811	0.98891	0.989184	0.98551	0.98322	0.974053	0.961608	0.971305	0.937771	0.850507	0.858228	0.885756	0.893902	0.835208	0.863941	0.89623	0.862527	0.920584	0.955041	0.959364	0.956161	0.968469	0.960361	0.958986	0.984415
MLt5	0.986105	0.977587	0.968513	0.981619	0.985232	0.893184	0.951133	0.951029	0.946044	0.84924	0.965028	0.924993	0.925476	0.923145	0.928347	0.888402	0.934091	0.971616	0.979777	0.967617	0.932009	0.957223	0.982059	0.983476	0.916946	0.947093	0.921232	0.989848	0.987969	0.965254	0.961376	0.970643	0.952113	0.957761	0.955322	0.966904	0.960536	0.937561	0.945399	0.958122	0.955605	0.966837	0.973964	0.985141	0.965181	0.989041	0.987354	0.983745	0.994157
MLt6	0.989871	0.991548	0.992022	0.992783	0.994593	0.818942	0.976923	0.978202	0.977094	0.969791	0.996526	0.853938	0.895622	0.94809	0.959508	0.936546	0.958267	0.99148	0.986148	0.989191	0.986368	0.985144	0.993077	0.989832	0.955661	0.950392	0.947233	0.995865	0.99733	0.984078	0.991267	0.990979	0.951006	0.97259	0.963349	0.974989	0.982224	0.985983	0.97793	0.969375	0.967218	0.981394	0.988198	0.976641	0.992529	0.981191	0.978444	0.985871	0.993666
MLt7	0.993764	0.989428	0.989992	0.997649	0.988638	0.931121	0.96805	0.970495	0.973566	0.97697	0.995531	0.903106	0.904387	0.955352	0.978086	0.950882	0.948201	0.992677	0.993771	0.986034	0.981979	0.992025	0.993277	0.994407	0.96486	0.957973	0.959842	0.994538	0.996094	0.973457	0.980954	0.986441	0.970133	0.9843	0.9784	0.986191	0.982526	0.987832	0.984995	0.983079	0.975324	0.988043	0.988542	0.988583	0.996975	0.98951	0.981743	0.991908	0.996155
MLt8	0.991798	0.988827	0.987578	0.996489	0.98924	0.929357	0.96001	0.96316	0.964804	0.977767	0.996099	0.952855	0.952459	0.962141	0.976553	0.948693	0.944029	0.990948	0.993579	0.988563	0.973081	0.99094	0.992119	0.99413	0.95775	0.949919	0.9516	0.995432	0.996189	0.984246	0.976866	0.984432	0.946341	0.963401	0.969361	0.976728	0.976874	0.983456	0.97826	0.973379	0.957221	0.980282	0.990353	0.972418	0.992609	0.991947	0.987042	0.990415	0.994246
Mi1	0.913841	0.825529	0.801736	0.931317	0.90132	0.929004	0.95316	0.95116	0.952839	0.957818	0.960404	0.97627	0.973211	0.928512	0.908083	0.95409	0.950955	0.922409	0.958245	0.962727	0.932261	0.949434	0.901019	0.965862	0.936623	0.985546	0.977287	0.905174	0.945077	0.962349	0.937432	0.794541	0.977021	0.859386	0.842974	0.904662	0.860403	0.853751	0.923911	0.916574	0.907236	0.943386	0.973468	0.967939	0.98577	0.980027	0.977524	0.962683	0.962338
Mi2	0.926185	0.870315	0.826967	0.94826	0.904375	0.90113	0.867226	0.870496	0.861819	0.945185	0.93814	0.960333	0.954179	0.890069	0.8583	0.953019	0.921728	0.891282	0.912382	0.917128	0.816115	0.891197	0.828751	0.933579	0.8774	0.975675	0.974063	0.909983	0.920499	0.942021	0.907349	0.881239	0.962973	0.905932	0.836316	0.800559	0.804199	0.813823	0.874167	0.860135	0.902221	0.931044	0.980111	0.971951	0.985626	0.987201	0.97873	0.974199	0.985964
Mi4	0.934569	0.896661	0.855998	0.926001	0.902968	0.848087	0.908512	0.901436	0.888857	0.92965	0.956791	0.944295	0.94192	0.906799	0.834589	0.946028	0.862218	0.902044	0.932107	0.928747	0.848009	0.926628	0.890773	0.944924	0.847407	0.969774	0.964369	0.921529	0.932249	0.85035	0.892515	0.933489	0.950415	0.954043	0.936715	0.917044	0.869953	0.914868	0.924654	0.939505	0.925677	0.952353	0.951568	0.954102	0.971863	0.975303	0.955315	0.95124	0.969928
Mi9	0.9144	0.94235	0.888779	0.907373	0.912914	0.932145	0.856813	0.858735	0.878576	0.861206	0.916274	0.956489	0.94937	0.821177	0.863549	0.932167	0.854612	0.919527	0.899723	0.90155	0.888944	0.863681	0.935964	0.932599	0.748762	0.968519	0.941485	0.967598	0.921542	0.936529	0.912266	0.879271	0.960668	0.944974	0.934835	0.913832	0.833267	0.912679	0.939553	0.951508	0.943424	0.948385	0.950807	0.954761	0.981723	0.971504	0.961119	0.960272	0.965162
Mi10	0.964627	0.954902	0.926436	0.958889	0.977493	0.884443	0.946537	0.949885	0.932957	0.794282	0.962117	0.925919	0.940477	0.932525	0.847247	0.917299	0.849442	0.969828	0.937513	0.940591	0.900414	0.944475	0.968767	0.963232	0.766561	0.936923	0.925531	0.979986	0.976335	0.927273	0.942858	0.949037	0.949217	0.955233	0.942436	0.943309	0.925419	0.931076	0.925187	0.955841	0.942927	0.952721	0.973884	0.96775	0.981103	0.983324	0.97929	0.968172	0.978373
Mi13	0.91683	0.873783	0.817484	0.947767	0.839557	0.956937	0.924162	0.926814	0.911733	0.961094	0.875679	0.979068	0.978461	0.926757	0.904914	0.961325	0.9229	0.859712	0.851054	0.808316	0.84019	0.785814	0.885328	0.802281	0.911902	0.984944	0.982127	0.8612	0.768325	0.941193	0.830133	0.871509	0.96385	0.932633	0.917777	0.892519	0.853273	0.909979	0.947836	0.958578	0.899794	0.929784	0.978706	0.970475	0.987537	0.989791	0.98202	0.986261	0.984769
Mi14	0.94212	0.924269	0.845799	0.970557	0.91555	0.960867	0.94587	0.946565	0.931699	0.964902	0.90112	0.965563	0.972523	0.928232	0.882213	0.943557	0.935709	0.905268	0.853122	0.852785	0.854393	0.809778	0.908299	0.859976	0.909884	0.974551	0.96873	0.945217	0.860997	0.948536	0.844322	0.915239	0.94493	0.920741	0.869015	0.829257	0.81936	0.871336	0.895374	0.911691	0.85432	0.896459	0.97353	0.968984	0.975482	0.982726	0.978473	0.968944	0.985346
Mi15	0.981904	0.920099	0.920563	0.967417	0.949495	0.681858	0.967804	0.966732	0.955385	0.865594	0.960697	0.910134	0.898448	0.873708	0.817749	0.868127	0.939539	0.951589	0.971633	0.953406	0.916426	0.959092	0.926498	0.978018	0.913166	0.915479	0.894248	0.919877	0.965012	0.935328	0.941574	0.909714	0.98582	0.971902	0.967938	0.966543	0.963904	0.939611	0.978632	0.973103	0.974041	0.978455	0.995862	0.995334	0.996421	0.996893	0.996008	0.994466	0.997087
PDt	0.921765	0.909841	0.875764	0.961741	0.88916	0.926769	0.940544	0.943392	0.931314	0.933891	0.906067	0.953789	0.954888	0.909423	0.82256	0.9421	0.91264	0.911491	0.900987	0.927182	0.821416	0.861792	0.839363	0.930557	0.887404	0.959501	0.95141	0.909371	0.931061	0.936996	0.899524	0.841902	0.951346	0.898853	0.870576	0.84977	0.836967	0.864707	0.877444	0.916159	0.876285	0.892997	0.966204	0.969009	0.968491	0.984876	0.978514	0.968796	0.984104
Pm01	0.939672	0.915546	0.9375	0.973726	0.935571	0.96365	0.980834	0.980838	0.972752	0.990271	0.953433	0.988221	0.981701	0.981819	0.946101	0.980711	0.983413	0.945235	0.959658	0.978567	0.927536	0.923719	0.947673	0.985803	0.970825	0.995544	0.995691	0.879495	0.989545	0.972489	0.966316	0.924643	0.978792	0.933583	0.914074	0.902916	0.876633	0.870128	0.902772	0.936724	0.910355	0.930073	0.959933	0.978864	0.980206	0.987683	0.985744	0.980703	0.991239
Pm02	0.952476	0.960645	0.925045	0.9617	0.961709	0.977692	0.912943	0.911005	0.900744	0.990961	0.96896	0.990243	0.986152	0.965264	0.964697	0.981168	0.974925	0.968143	0.969889	0.921136	0.902972	0.94114	0.958363	0.932968	0.952129	0.995884	0.995707	0.985574	0.930684	0.984306	0.968469	0.944475	0.978935	0.923374	0.897818	0.877443	0.875326	0.880069	0.894802	0.922914	0.920864	0.941268	0.96068	0.98141	0.982416	0.988916	0.987917	0.984754	0.992437
Pm03	0.895181	0.909005	0.906091	0.948345	0.939011	0.96121	0.908529	0.907882	0.889399	0.986665	0.937115	0.986986	0.983244	0.962287	0.930091	0.989719	0.969898	0.909618	0.930311	0.917195	0.866984	0.905655	0.920099	0.923172	0.939727	0.995718	0.994004	0.943888	0.918338	0.974796	0.934438	0.918088	0.983387	0.916423	0.883393	0.875672	0.847972	0.798364	0.911234	0.914425	0.912635	0.941507	0.968079	0.96902	0.984792	0.979733	0.970227	0.970719	0.990378
Pm04	0.859035	0.9498	0.914682	0.949597	0.87321	0.979129	0.942723	0.938509	0.937862	0.987007	0.932202	0.983864	0.98079	0.963758	0.956981	0.983196	0.970838	0.835328	0.919293	0.947368	0.839043	0.897701	0.928563	0.956775	0.955575	0.993833	0.992159	0.927083	0.953486	0.973547	0.934286	0.880181	0.941019	0.889283	0.806517	0.808699	0.744178	0.869105	0.875917	0.89659	0.861174	0.903872	0.958583	0.944724	0.975346	0.974646	0.96866	0.935638	0.972419
Pm05	0.904896	0.912555	0.91477	0.94434	0.960288	0.945147	0.902939	0.909865	0.891803	0.970665	0.949945	0.972004	0.966075	0.957348	0.914584	0.974273	0.958085	0.963838	0.966517	0.96661	0.877362	0.931842	0.941761	0.969642	0.925136	0.987077	0.988927	0.927332	0.974428	0.975607	0.960253	0.934092	0.922138	0.899378	0.796895	0.76744	0.809328	0.748204	0.869058	0.888688	0.848578	0.900015	0.947722	0.951516	0.973294	0.965292	0.952299	0.942554	0.984843
Pm06	0.959111	0.963581	0.891625	0.965616	0.971173	0.975937	0.911263	0.912042	0.890565	0.987659	0.950765	0.989482	0.986022	0.967837	0.944325	0.977858	0.932168	0.96092	0.944235	0.872007	0.874823	0.907078	0.955938	0.892936	0.923873	0.99452	0.994474	0.966111	0.88816	0.944548	0.936604	0.956053	0.976747	0.914194	0.914569	0.895476	0.891724	0.862282	0.938373	0.936804	0.908013	0.918299	0.987932	0.986558	0.988232	0.992832	0.991085	0.987222	0.992799
Pm07	0.897061	0.967865	0.927063	0.975587	0.954378	0.976831	0.950741	0.950731	0.940732	0.975731	0.967214	0.979502	0.98245	0.967719	0.960088	0.984318	0.960088	0.929843	0.94117	0.965563	0.90509	0.954199	0.931467	0.976535	0.942011	0.991515	0.990608	0.983139	0.980773	0.983668	0.940316	0.94383	0.935372	0.903909	0.745298	0.770314	0.802882	0.863653	0.815606	0.882353	0.891697	0.894567	0.974379	0.972969	0.970864	0.986661	0.974212	0.963324	0.980961
Pm08	0.936209	0.903974	0.905567	0.953606	0.912151	0.962245	0.914512	0.910651	0.901507	0.989812	0.952333	0.987877	0.983837	0.967911	0.938794	0.990388	0.967441	0.942434	0.958658	0.915064	0.916502	0.907853	0.945665	0.920494	0.935871	0.995633	0.994891	0.893823	0.912792	0.970835	0.957821	0.921619	0.971642	0.915964	0.865378	0.875937	0.856536	0.825085	0.915454	0.886505	0.906988	0.948224	0.977216	0.97761	0.97925	0.987377	0.984687	0.973544	0.989128
Pm09	0.891942	0.937418	0.921658	0.966128	0.853248	0.968627	0.946066	0.941435	0.937703	0.986379	0.940553	0.986051	0.979117	0.963483	0.951458	0.984923	0.965501	0.853712	0.910581	0.943075	0.843801	0.910582	0.914601	0.954777	0.956632	0.994723	0.994107	0.924604	0.955761	0.965145	0.918538	0.868865	0.970098	0.872235	0.770837	0.790373	0.770237	0.824276	0.841103	0.86692	0.885464	0.882578	0.949223	0.959794	0.959615	0.977258	0.97011	0.957222	0.985702
Pm10	0.882836	0.97327	0.917362	0.977922	0.940029	0.978227	0.94321	0.94201	0.947155	0.965249	0.940449	0.971184	0.982062	0.964501	0.922266	0.977897	0.949621	0.928394	0.92025	0.94629	0.908811	0.875445	0.932092	0.951223	0.89326	0.977316	0.978537	0.938453	0.962869	0.98163	0.926218	0.931866	0.918299	0.930002	0.786686	0.80607	0.802405	0.865054	0.895996	0.903018	0.863453	0.901987	0.976156	0.969663	0.981707	0.981721	0.975383	0.951616	0.985475
Pm11	0.89956	0.979872	0.948131	0.987534	0.907524	0.988955	0.969469	0.966213	0.961893	0.992135	0.918282	0.989351	0.987639	0.985787	0.971498	0.99216	0.978436	0.7291	0.841185	0.954077	0.774917	0.88689	0.925396	0.932178	0.978675	0.996186	0.995441	0.949253	0.931145	0.990575	0.912681	0.921311	0.966481	0.943216	0.909575	0.924781	0.868295	0.934496	0.935422	0.966624	0.929842	0.911419	0.960021	0.975124	0.976532	0.989379	0.986726	0.969145	0.989625
Pm12	0.862011	0.976433	0.94835	0.986499	0.925346	0.982177	0.936441	0.932896	0.941202	0.981102	0.914708	0.983914	0.981703	0.976334	0.971682	0.983422	0.979534	0.711718	0.851095	0.945293	0.77112	0.870949	0.897068	0.930932	0.912134	0.995742	0.989356	0.990047	0.926586	0.988101	0.90991	0.928481	0.962598	0.936206	0.898596	0.906859	0.858845	0.913303	0.917371	0.904812	0.931093	0.928001	0.937572	0.963981	0.966964	0.980324	0.975843	0.950882	0.986951
Pm13	0.972289	0.976434	0.96862	0.989394	0.972986	0.952222	0.953974	0.955194	0.963342	0.977554	0.981415	0.960837	0.968201	0.968653	0.971746	0.978177	0.962024	0.977404	0.982606	0.970828	0.959731	0.976261	0.981522	0.983565	0.949405	0.984073	0.984209	0.978923	0.979819	0.978641	0.970196	0.964218	0.903574	0.912722	0.866618	0.905427	0.904498	0.908486	0.935721	0.926092	0.898019	0.934712	0.975644	0.958236	0.954144	0.982815	0.977862	0.972032	0.978511
Pm14	0.950578	0.977843	0.967247	0.979972	0.979706	0.960134	0.938792	0.938524	0.943897	0.933587	0.963237	0.964018	0.970016	0.969913	0.964054	0.972992	0.955296	0.969497	0.979337	0.976038	0.941906	0.941856	0.974621	0.984288	0.888903	0.981729	0.980547	0.963429	0.987885	0.975085	0.961541	0.961773	0.927556	0.901318	0.890239	0.910986	0.920128	0.834589	0.892624	0.92122	0.890591	0.920925	0.964037	0.952017	0.971752	0.962784	0.957417	0.951842	0.964533
Sm01	0.984261	0.975782	0.963731	0.977627	0.973971	0.762954	0.945469	0.944465	0.93802	0.940778	0.981665	0.79593	0.843928	0.848173	0.944702	0.908027	0.959669	0.96802	0.976948	0.969386	0.949598	0.972722	0.97396	0.980302	0.942977	0.948381	0.945804	0.982429	0.980935	0.9713	0.965163	0.961429	0.981255	0.962358	0.958923	0.959599	0.961803	0.95953	0.96939	0.966392	0.976717	0.968341	0.993456	0.991063	0.995376	0.994114	0.992483	0.992036	0.995707
Sm02	0.987928	0.971741	0.970533	0.987828	0.983342	0.80389	0.958909	0.958297	0.954035	0.951704	0.986822	0.814181	0.847797	0.880541	0.942576	0.904971	0.961803	0.978138	0.989009	0.979472	0.968506	0.980252	0.977768	0.989453	0.943144	0.952904	0.950071	0.979748	0.986587	0.968982	0.977837	0.965946	0.980489	0.96938	0.954973	0.961337	0.971927	0.967582	0.973922	0.970724	0.974704	0.966518	0.993179	0.98677	0.99526	0.993753	0.991116	0.991138	0.995413
Sm03	0.990263	0.980439	0.978186	0.994987	0.987193	0.782458	0.977696	0.977608	0.977518	0.953892	0.989265	0.903575	0.912319	0.916777	0.943522	0.926281	0.968705	0.983752	0.989643	0.981512	0.960347	0.98564	0.984657	0.990603	0.960076	0.928006	0.945454	0.987235	0.98915	0.976591	0.984048	0.980358	0.982952	0.977076	0.952459	0.977231	0.977804	0.981392	0.981387	0.974512	0.971646	0.982352	0.992045	0.992872	0.997682	0.99698	0.994745	0.993998	0.997566
Sm04	0.977541	0.974244	0.964718	0.974839	0.981954	0.909921	0.94835	0.946943	0.943552	0.899084	0.968385	0.928244	0.939799	0.93685	0.903404	0.92886	0.930848	0.974165	0.951354	0.974096	0.935089	0.948966	0.976663	0.972606	0.913253	0.923428	0.916052	0.977426	0.985611	0.961447	0.965151	0.979387	0.956353	0.95375	0.936726	0.947269	0.939867	0.92029	0.956162	0.951291	0.945427	0.95723	0.985262	0.98416	0.99156	0.983002	0.9771	0.984845	0.992774
Sm05	0.953581	0.860724	0.903767	0.960576	0.89753	0.803996	0.95548	0.954074	0.941481	0.877531	0.918925	0.923246	0.923473	0.892782	0.789287	0.911625	0.927475	0.830945	0.911374	0.936533	0.900258	0.918075	0.906549	0.968893	0.926435	0.948251	0.926886	0.864656	0.97253	0.952408	0.899786	0.877726	0.951277	0.955238	0.956584	0.939243	0.922621	0.90156	0.957103	0.949729	0.94621	0.962693	0.982008	0.981081	0.967342	0.987753	0.986619	0.969512	0.980579
Sm06	0.986872	0.988905	0.988116	0.994528	0.994226	0.82536	0.982129	0.983786	0.980131	0.968527	0.99498	0.92144	0.933468	0.969593	0.961455	0.958028	0.949876	0.988563	0.991565	0.986443	0.962543	0.990852	0.991182	0.992731	0.953122	0.953685	0.96738	0.994901	0.995494	0.984091	0.989238	0.987519	0.978157	0.98107	0.974241	0.98228	0.980573	0.982048	0.968598	0.96894	0.975053	0.98124	0.97084	0.983127	0.982161	0.977492	0.966362	0.988096	0.993319
Sm07	0.983941	0.976841	0.982583	0.995874	0.98843	0.816993	0.979508	0.978392	0.980289	0.908134	0.984404	0.853672	0.843684	0.944586	0.924765	0.838614	0.968966	0.984537	0.989317	0.978653	0.961921	0.981291	0.985897	0.990269	0.955798	0.937815	0.868128	0.990064	0.99086	0.981268	0.986104	0.968624	0.983208	0.980402	0.978104	0.983385	0.975837	0.984823	0.978895	0.982465	0.972779	0.986208	0.993176	0.991004	0.99681	0.99581	0.994647	0.989332	0.996583
Sm08	0.976484	0.97975	0.982144	0.995089	0.989157	0.83482	0.970141	0.969631	0.968125	0.952098	0.988344	0.855635	0.865473	0.925437	0.951749	0.920481	0.967968	0.980163	0.990118	0.975298	0.944948	0.98424	0.98216	0.990108	0.941777	0.944077	0.953101	0.991908	0.992041	0.970463	0.983083	0.973321	0.976711	0.9759	0.968214	0.978351	0.97471	0.978136	0.95003	0.974365	0.961499	0.976224	0.965377	0.981619	0.983203	0.991497	0.988984	0.985268	0.992665
Sm09	0.971757	0.980913	0.978032	0.995084	0.980697	0.912405	0.935542	0.93908	0.934334	0.970116	0.987816	0.872999	0.841986	0.934457	0.965728	0.93639	0.939235	0.976377	0.984228	0.975345	0.95893	0.981247	0.972643	0.989629	0.918629	0.961123	0.970537	0.992258	0.988939	0.965586	0.967365	0.969381	0.959161	0.964108	0.953053	0.960317	0.952274	0.965914	0.956548	0.95985	0.948195	0.97352	0.9802	0.968136	0.984604	0.979971	0.974108	0.975825	0.990467
Sm10	0.984706	0.980263	0.979233	0.987952	0.982214	0.824836	0.972477	0.970573	0.968916	0.955218	0.989225	0.902522	0.92615	0.943897	0.913867	0.917545	0.938347	0.976764	0.968672	0.977264	0.956939	0.972034	0.978576	0.984503	0.93351	0.915249	0.920487	0.990771	0.988506	0.949912	0.974958	0.975507	0.980193	0.980217	0.974685	0.98123	0.972414	0.98259	0.982236	0.973496	0.974126	0.983237	0.990441	0.992285	0.99601	0.99098	0.993835	0.991235	0.995006
Sm11	0.955948	0.976951	0.965709	0.987716	0.987911	0.902201	0.953773	0.95534	0.951064	0.964509	0.982727	0.887839	0.916463	0.954851	0.947642	0.939152	0.952442	0.974652	0.976836	0.97921	0.963341	0.972954	0.973478	0.979759	0.947219	0.959669	0.954973	0.989741	0.990187	0.967196	0.97865	0.97902	0.939264	0.94488	0.890389	0.933386	0.933638	0.900915	0.913786	0.92831	0.922458	0.940517	0.962311	0.95925	0.976838	0.979311	0.969759	0.961961	0.983958
Sm12	0.982416	0.980612	0.97692	0.980485	0.987847	0.827852	0.967178	0.967284	0.962314	0.941426	0.989624	0.899348	0.916047	0.940312	0.910587	0.932419	0.927297	0.972799	0.967078	0.974636	0.95894	0.974402	0.983453	0.983125	0.914044	0.90343	0.924874	0.990458	0.989265	0.945251	0.97309	0.980136	0.969396	0.976088	0.969887	0.976813	0.96951	0.970137	0.974645	0.966195	0.964971	0.977228	0.982759	0.979593	0.989815	0.991073	0.986326	0.985054	0.992747
Sm13	0.939476	0.985772	0.98626	0.991175	0.989833	0.935239	0.971694	0.972069	0.969029	0.974395	0.9917	0.842815	0.85847	0.954326	0.957413	0.946088	0.959053	0.955116	0.977146	0.986234	0.972634	0.979618	0.945581	0.989028	0.934451	0.949495	0.961807	0.993749	0.995192	0.97798	0.986688	0.982725	0.973148	0.973951	0.959223	0.970159	0.969494	0.966428	0.938599	0.918204	0.958546	0.976832	0.932091	0.979224	0.973851	0.990045	0.986099	0.977404	0.992773
Sm14	0.992941	0.988582	0.98669	0.99662	0.993848	0.870482	0.97435	0.97639	0.975735	0.958495	0.994534	0.919727	0.917473	0.94379	0.950909	0.929931	0.963612	0.990317	0.993347	0.985227	0.981107	0.990028	0.992121	0.994124	0.957717	0.908655	0.93358	0.993852	0.995374	0.980733	0.98873	0.98194	0.975052	0.982031	0.973889	0.984228	0.982573	0.985612	0.982136	0.982194	0.97784	0.986577	0.990026	0.987227	0.995705	0.994301	0.989346	0.989252	0.995496
Sm15	0.993033	0.991687	0.991296	0.997003	0.994919	0.772279	0.975897	0.976987	0.97727	0.926931	0.996098	0.881215	0.860396	0.953107	0.942659	0.883314	0.962963	0.992514	0.994683	0.990973	0.989061	0.994312	0.99405	0.995787	0.968592	0.943362	0.895421	0.994831	0.996797	0.982844	0.99162	0.981704	0.981587	0.985317	0.981951	0.989869	0.98794	0.99097	0.988923	0.981168	0.975729	0.990942	0.994523	0.983047	0.997271	0.996063	0.989181	0.993174	0.997004
Sm16	0.995293	0.992215	0.989489	0.996777	0.997442	0.862694	0.989532	0.988467	0.990337	0.966436	0.997302	0.947361	0.946928	0.960941	0.959445	0.93913	0.980833	0.993525	0.995916	0.987954	0.976046	0.996259	0.996226	0.996822	0.978874	0.920805	0.938239	0.995522	0.998174	0.988798	0.992912	0.98952	0.989009	0.990574	0.990148	0.993799	0.992949	0.994557	0.992628	0.991971	0.991242	0.994493	0.996368	0.995288	0.997529	0.997165	0.996489	0.995343	0.997492
Sm17	0.995308	0.990023	0.991588	0.997221	0.994373	0.960483	0.994989	0.995144	0.996068	0.96358	0.996003	0.967098	0.962669	0.98084	0.972128	0.938106	0.991947	0.99357	0.993331	0.990593	0.986113	0.993203	0.993959	0.995854	0.986723	0.779455	0.904916	0.996588	0.994682	0.994122	0.992722	0.990293	0.995234	0.992826	0.994473	0.995023	0.991951	0.995862	0.996618	0.995428	0.995505	0.996773	0.999242	0.998799	0.999198	0.999026	0.999018	0.998388	0.999544
Sm18	0.994084	0.988987	0.989604	0.997457	0.996624	0.919205	0.986921	0.984959	0.989865	0.977964	0.997071	0.965841	0.961553	0.968391	0.977763	0.951344	0.978253	0.992339	0.996249	0.987212	0.987089	0.996429	0.993068	0.997078	0.974743	0.878086	0.880187	0.99576	0.997454	0.983028	0.99331	0.990738	0.991015	0.987165	0.985525	0.989722	0.986005	0.991966	0.990224	0.987475	0.988768	0.991373	0.992161	0.992982	0.998167	0.997301	0.995738	0.994082	0.997995
Sm19	0.988647	0.984689	0.990829	0.992208	0.993787	0.894289	0.985729	0.984196	0.986877	0.950556	0.979483	0.879588	0.897847	0.887879	0.915191	0.911861	0.972355	0.989733	0.972384	0.973036	0.984751	0.980838	0.991295	0.988339	0.961876	0.933533	0.899396	0.993713	0.994894	0.973314	0.991174	0.972146	0.988474	0.987295	0.984123	0.988962	0.985009	0.990198	0.986017	0.989936	0.98279	0.991676	0.99619	0.994742	0.998039	0.997411	0.996884	0.992232	0.997878
Sm20	0.99549	0.983202	0.982965	0.995578	0.990311	0.90142	0.987227	0.985357	0.986809	0.961863	0.992527	0.902466	0.911467	0.889632	0.966096	0.932618	0.982363	0.988369	0.993714	0.987831	0.976099	0.990155	0.989379	0.994746	0.972036	0.958878	0.957903	0.988491	0.991889	0.980761	0.988707	0.987041	0.99173	0.988763	0.987361	0.987854	0.987539	0.991383	0.991813	0.990374	0.990282	0.991668	0.998292	0.997478	0.998447	0.998466	0.997603	0.996936	0.998387
Sm21	0.986672	0.985343	0.985658	0.990191	0.991461	0.902739	0.987016	0.985328	0.986089	0.955026	0.993962	0.894669	0.899323	0.93983	0.955426	0.91497	0.971483	0.987421	0.98812	0.985453	0.983257	0.988805	0.988469	0.990067	0.956399	0.929325	0.934478	0.991619	0.99422	0.968258	0.987233	0.983734	0.984923	0.9827	0.981817	0.986084	0.981495	0.986701	0.982641	0.986128	0.979726	0.988977	0.995161	0.992748	0.996396	0.996219	0.995158	0.990253	0.997526
Sm22	0.98326	0.988896	0.978577	0.991611	0.991278	0.964773	0.961785	0.956627	0.958801	0.982413	0.993684	0.960301	0.96759	0.959326	0.979379	0.973038	0.973746	0.990157	0.988216	0.98947	0.981662	0.986096	0.984755	0.988661	0.964296	0.977014	0.981095	0.995066	0.991798	0.956912	0.987634	0.988966	0.973594	0.972516	0.909981	0.936268	0.953467	0.955844	0.961215	0.928881	0.967735	0.973871	0.990186	0.987912	0.99339	0.992234	0.988236	0.990503	0.99409
Sm23	0.994134	0.990262	0.988035	0.996718	0.995418	0.91971	0.989587	0.989421	0.990001	0.971163	0.996171	0.963624	0.96064	0.966874	0.978224	0.957512	0.981224	0.993342	0.994533	0.988539	0.980775	0.994352	0.994042	0.995522	0.977577	0.81694	0.943009	0.995368	0.996997	0.988963	0.991926	0.991959	0.98731	0.988105	0.988093	0.991328	0.989974	0.992616	0.991304	0.989901	0.988326	0.992348	0.99641	0.99554	0.996805	0.99716	0.99645	0.995393	0.997247
Sm24	0.987045	0.982661	0.979536	0.995449	0.987005	0.842748	0.955418	0.953225	0.955815	0.949515	0.991457	0.827125	0.854685	0.932931	0.946137	0.898679	0.966842	0.984298	0.989443	0.981618	0.968957	0.987227	0.983866	0.992159	0.943653	0.927901	0.9237	0.992089	0.992448	0.969476	0.97821	0.967792	0.974553	0.972408	0.960121	0.97123	0.972842	0.978314	0.976637	0.967765	0.971799	0.978923	0.986937	0.986034	0.996445	0.992286	0.986662	0.989366	0.996254
Sm25	0.981986	0.990455	0.985824	0.994806	0.992296	0.804517	0.963829	0.962325	0.966022	0.954791	0.989174	0.87556	0.892937	0.943922	0.948377	0.910551	0.959	0.990275	0.986925	0.981411	0.977689	0.985341	0.984313	0.992112	0.936101	0.906011	0.923534	0.993754	0.993634	0.977367	0.988168	0.977071	0.982136	0.980764	0.964393	0.968535	0.971642	0.982924	0.969395	0.966483	0.977544	0.987985	0.99572	0.990993	0.998016	0.995604	0.992197	0.989201	0.996655
Sm26	0.994543	0.986717	0.9788	0.996484	0.992577	0.877355	0.980032	0.978406	0.978982	0.946798	0.993954	0.905175	0.890332	0.863396	0.961518	0.910428	0.971361	0.991019	0.993087	0.987325	0.974548	0.993044	0.991528	0.993771	0.959338	0.906031	0.922339	0.991895	0.993743	0.981	0.985021	0.986796	0.990152	0.988611	0.988558	0.990433	0.989287	0.992125	0.991606	0.988888	0.989524	0.991623	0.997248	0.99645	0.998069	0.997989	0.996879	0.996065	0.998034
Sm27	0.965724	0.98362	0.978229	0.991747	0.982758	0.910243	0.938794	0.939974	0.940727	0.930255	0.988861	0.815811	0.838367	0.934735	0.931046	0.904154	0.947997	0.968169	0.98984	0.984201	0.962848	0.984412	0.969707	0.991298	0.933386	0.950638	0.923054	0.989774	0.990516	0.963533	0.976973	0.966585	0.975773	0.975747	0.964983	0.97246	0.971916	0.970889	0.96627	0.957198	0.970558	0.982392	0.973687	0.980769	0.986926	0.991821	0.988383	0.981856	0.994618
Sm28	0.997607	0.995807	0.993597	0.99766	0.998204	0.934043	0.996265	0.995817	0.996299	0.978009	0.997997	0.969874	0.971341	0.974263	0.975219	0.966703	0.990965	0.996578	0.996683	0.993504	0.988473	0.997012	0.997561	0.997377	0.989383	0.847623	0.85608	0.997344	0.999059	0.994117	0.996496	0.994374	0.997279	0.997126	0.99556	0.997532	0.996964	0.997451	0.997984	0.996909	0.996501	0.998057	0.999618	0.999533	0.999752	0.999633	0.999644	0.999244	0.999632
Sm29	0.992006	0.990353	0.989008	0.992171	0.989537	0.886455	0.984291	0.985089	0.985131	0.975394	0.994286	0.936251	0.949229	0.976087	0.975905	0.946903	0.969442	0.992457	0.988043	0.987985	0.981487	0.985405	0.992959	0.989516	0.965131	0.927458	0.949217	0.995467	0.996512	0.987409	0.975521	0.987345	0.979648	0.984178	0.97878	0.985017	0.985612	0.987237	0.98546	0.983244	0.98062	0.988171	0.990503	0.991408	0.996638	0.996529	0.99405	0.994129	0.996818
Sm30	0.98849	0.983636	0.985127	0.995359	0.990995	0.896862	0.983103	0.982362	0.981881	0.935938	0.993538	0.934616	0.935944	0.955348	0.947477	0.92857	0.96429	0.987148	0.990291	0.983439	0.958127	0.988797	0.989081	0.994976	0.961148	0.899723	0.938932	0.994753	0.996019	0.985736	0.987067	0.97559	0.986084	0.985373	0.978642	0.984814	0.984458	0.989344	0.984056	0.986227	0.984728	0.986027	0.994895	0.992829	0.997197	0.996153	0.995339	0.993135	0.996857
Sm31	0.949223	0.986885	0.978208	0.992349	0.988887	0.942954	0.930095	0.92514	0.928937	0.972786	0.99227	0.861326	0.90017	0.944197	0.971099	0.95182	0.956747	0.956762	0.986838	0.984286	0.965027	0.984784	0.947781	0.989584	0.922194	0.965358	0.971277	0.994456	0.991928	0.952992	0.984695	0.981794	0.970324	0.970086	0.931526	0.958306	0.965079	0.962644	0.950938	0.914248	0.969734	0.972217	0.948332	0.979893	0.982481	0.989371	0.984786	0.98191	0.992264
Sm32	0.953123	0.966185	0.940799	0.977749	0.952906	0.934624	0.935214	0.932318	0.935364	0.85625	0.945175	0.953429	0.961295	0.937234	0.924666	0.950889	0.896016	0.948513	0.9449	0.953258	0.879292	0.919766	0.944768	0.936844	0.830009	0.975999	0.973581	0.973344	0.931517	0.914084	0.916909	0.926497	0.958259	0.924525	0.901647	0.905284	0.896139	0.92046	0.937625	0.957173	0.914452	0.922413	0.987382	0.98217	0.990648	0.992418	0.983236	0.97982	0.992804
Sm33	0.989078	0.989614	0.990456	0.994954	0.99399	0.849302	0.984998	0.984283	0.984937	0.972929	0.995722	0.942863	0.948653	0.970342	0.959646	0.945156	0.965022	0.99123	0.992792	0.988723	0.986616	0.992347	0.99203	0.994652	0.96839	0.920645	0.941519	0.995901	0.996865	0.984044	0.991444	0.986799	0.984574	0.985589	0.980779	0.988223	0.978775	0.988388	0.985441	0.983761	0.97505	0.990058	0.99103	0.989298	0.997621	0.996542	0.9937	0.991447	0.997452
Sm34	0.990582	0.985941	0.985586	0.995965	0.992513	0.846057	0.971668	0.96912	0.972203	0.954701	0.994221	0.810147	0.867247	0.937735	0.956374	0.905371	0.966462	0.989312	0.992587	0.978905	0.97503	0.991842	0.988638	0.993731	0.955469	0.911071	0.932138	0.994098	0.995016	0.971634	0.986337	0.978776	0.976607	0.980317	0.972163	0.975962	0.981379	0.987313	0.984025	0.977386	0.981611	0.986584	0.988834	0.988462	0.996254	0.993363	0.987093	0.990819	0.996092
Sm35	0.990605	0.985082	0.984778	0.994988	0.990986	0.875965	0.962979	0.958689	0.960561	0.958243	0.993566	0.792287	0.84444	0.938729	0.951344	0.909339	0.953213	0.987532	0.991719	0.978938	0.963888	0.988261	0.987649	0.993164	0.942015	0.951477	0.952323	0.992744	0.993975	0.969912	0.980269	0.981567	0.979049	0.980425	0.975362	0.983076	0.982705	0.987853	0.986692	0.978036	0.98127	0.987399	0.991258	0.987385	0.996073	0.993703	0.990938	0.991179	0.995672
Sm36	0.950452	0.989873	0.987425	0.992914	0.992404	0.930843	0.942185	0.945298	0.943307	0.958366	0.994242	0.831248	0.87473	0.943235	0.953008	0.933735	0.958747	0.959948	0.989886	0.988348	0.968282	0.987563	0.949676	0.990674	0.930476	0.954499	0.953103	0.994721	0.993877	0.977652	0.987836	0.977365	0.972854	0.973723	0.960658	0.969217	0.97288	0.970005	0.956635	0.918335	0.97061	0.978082	0.946905	0.977359	0.980695	0.9891	0.985728	0.979409	0.99225
Sm37	0.996989	0.994424	0.991906	0.99772	0.997393	0.767622	0.98888	0.989063	0.988937	0.964177	0.997267	0.938914	0.9428	0.962407	0.96234	0.947938	0.974697	0.99508	0.996182	0.988744	0.98071	0.996255	0.996753	0.997516	0.970544	0.93005	0.944598	0.997099	0.998381	0.989229	0.994293	0.985719	0.990124	0.992779	0.990645	0.994801	0.993422	0.995811	0.994388	0.987699	0.993353	0.994782	0.997746	0.996474	0.998406	0.998538	0.995346	0.997718	0.998788
Sm38	0.995426	0.994607	0.991663	0.996756	0.997505	0.832364	0.991926	0.991508	0.992783	0.940879	0.997355	0.925442	0.921427	0.962537	0.934522	0.904388	0.98122	0.994687	0.99562	0.989043	0.981709	0.995634	0.996483	0.996549	0.979233	0.91013	0.898359	0.996878	0.998759	0.989246	0.993706	0.982757	0.991297	0.992388	0.990972	0.995007	0.994403	0.995635	0.994212	0.993735	0.993453	0.99552	0.997849	0.996423	0.998773	0.998342	0.997341	0.996981	0.99854
Sm39	0.996069	0.975259	0.986211	0.996877	0.99081	0.954438	0.986223	0.9838	0.98713	0.959709	0.992247	0.954506	0.952695	0.963626	0.959268	0.959235	0.971863	0.99085	0.991284	0.988222	0.96721	0.991351	0.988749	0.994235	0.97615	0.927781	0.948905	0.990409	0.992541	0.957957	0.988237	0.985554	0.994366	0.990568	0.990332	0.991242	0.990675	0.991839	0.993468	0.991364	0.989219	0.993104	0.998819	0.996254	0.999231	0.998758	0.996878	0.997757	0.998707
Sm40	0.978271	0.987211	0.988396	0.992003	0.992669	0.884584	0.965914	0.967382	0.966589	0.964961	0.992245	0.839195	0.897107	0.930942	0.958208	0.930494	0.954775	0.981397	0.983595	0.985381	0.974516	0.982177	0.982193	0.987026	0.93942	0.947178	0.954508	0.993289	0.994147	0.976474	0.989065	0.982223	0.974749	0.973755	0.960637	0.970214	0.973543	0.972976	0.960392	0.956474	0.97057	0.97788	0.975219	0.983221	0.98012	0.991035	0.98868	0.98278	0.994065
Sm41	0.985953	0.987888	0.984643	0.991074	0.993202	0.821563	0.973341	0.974896	0.970483	0.954255	0.99514	0.89086	0.88823	0.93885	0.937979	0.928344	0.957625	0.986233	0.975515	0.984091	0.957656	0.98349	0.987134	0.988348	0.941044	0.916943	0.93422	0.994655	0.995437	0.979017	0.987682	0.977142	0.974567	0.978127	0.96464	0.971616	0.971471	0.968742	0.936247	0.960554	0.971783	0.975951	0.955232	0.983589	0.982038	0.98256	0.978757	0.98765	0.99312
Sm42	0.978533	0.978173	0.978884	0.990203	0.985494	0.905396	0.956268	0.956531	0.958934	0.967007	0.98564	0.940165	0.948176	0.960196	0.962936	0.947693	0.951553	0.985253	0.985086	0.979672	0.969476	0.974025	0.985375	0.986947	0.943466	0.961458	0.963191	0.993209	0.990462	0.976683	0.978318	0.980497	0.902391	0.962237	0.924569	0.932652	0.942635	0.949338	0.952594	0.947034	0.93763	0.967501	0.979995	0.955929	0.942306	0.970992	0.957672	0.971866	0.973151
Sm43	0.995127	0.991821	0.987996	0.997746	0.993734	0.956268	0.989838	0.989069	0.989234	0.979794	0.986051	0.971386	0.96903	0.972094	0.983715	0.967522	0.987972	0.992378	0.992774	0.983855	0.982937	0.990979	0.991839	0.995566	0.974133	0.886234	0.957998	0.996196	0.996671	0.987161	0.991113	0.991375	0.993245	0.989385	0.986345	0.99002	0.991919	0.991107	0.990573	0.987447	0.987494	0.991708	0.994595	0.997317	0.999282	0.998849	0.998125	0.997562	0.999082
T1	0.99445	0.982064	0.965567	0.988306	0.877355	0.984918	0.975289	0.972616	0.985268	0.988958	0.810698	0.994006	0.995136	0.966235	0.986405	0.985336	0.983911	0.983387	0.958256	0.759597	0.957183	0.801786	0.982009	0.81532	0.971169	0.997378	0.990664	0.971093	0.806038	0.95178	0.930571	0.899789	0.996681	0.988725	0.993535	0.989175	0.986238	0.985105	0.990835	0.994373	0.993072	0.991949	0.999711	0.999352	0.999233	0.999692	0.999525	0.999351	0.99963
T2	0.933849	0.920769	0.886731	0.956985	0.872445	0.940504	0.940246	0.934461	0.941955	0.978678	0.941587	0.980254	0.974244	0.953421	0.913884	0.979087	0.970139	0.877229	0.921261	0.948932	0.854957	0.915383	0.913594	0.957999	0.954237	0.989049	0.985333	0.913102	0.952733	0.962325	0.915425	0.887151	0.956692	0.851904	0.855771	0.806066	0.773034	0.833325	0.857952	0.901901	0.884104	0.816471	0.965705	0.968165	0.960268	0.982669	0.973726	0.965824	0.981204
T2a	0.958831	0.909612	0.911984	0.943486	0.965386	0.940219	0.871865	0.869179	0.858928	0.977052	0.964977	0.971263	0.964994	0.95393	0.931292	0.973062	0.945028	0.962762	0.970554	0.969674	0.884995	0.957367	0.95428	0.970581	0.920456	0.986019	0.987596	0.933118	0.973271	0.955166	0.962082	0.940375	0.929715	0.8729	0.828686	0.810893	0.864886	0.743009	0.819286	0.850092	0.905001	0.900215	0.963916	0.964172	0.958137	0.983456	0.977787	0.96323	0.973354
T3	0.933923	0.922767	0.916525	0.952808	0.951159	0.954634	0.910177	0.914845	0.900449	0.98946	0.959858	0.988024	0.979303	0.973477	0.93193	0.981051	0.96201	0.962715	0.968844	0.966681	0.881887	0.946371	0.953094	0.976288	0.950048	0.995273	0.995684	0.920204	0.9808	0.988782	0.966719	0.925744	0.957542	0.852114	0.8577	0.803047	0.837824	0.769208	0.882271	0.889618	0.888839	0.865907	0.973035	0.974918	0.979979	0.986152	0.981944	0.973936	0.989538
T4a	0.926041	0.928581	0.920822	0.896192	0.980194	0.965767	0.961532	0.963953	0.956911	0.955096	0.953211	0.986127	0.982685	0.979078	0.945159	0.986374	0.971917	0.976196	0.979249	0.976889	0.950985	0.941611	0.987618	0.980431	0.955142	0.991706	0.989899	0.907855	0.984244	0.96822	0.965976	0.965136	0.900873	0.971182	0.960275	0.938786	0.905714	0.892427	0.965786	0.972999	0.914372	0.951839	0.899114	0.786286	0.949029	0.926906	0.908903	0.884943	0.910814
T4b	0.871029	0.927764	0.929442	0.892153	0.981122	0.965249	0.965559	0.968048	0.960774	0.957336	0.949863	0.986365	0.981699	0.977511	0.94395	0.989288	0.973674	0.967213	0.980326	0.976738	0.950706	0.939707	0.985441	0.981161	0.956446	0.993238	0.990988	0.919937	0.984317	0.97733	0.966621	0.971339	0.917699	0.96955	0.962873	0.936407	0.89675	0.890897	0.970862	0.96902	0.927495	0.939849	0.92222	0.904408	0.939569	0.938304	0.890405	0.919757	0.901078
T4c	0.92985	0.932	0.940863	0.90928	0.986225	0.967367	0.969451	0.969616	0.955312	0.957986	0.954898	0.986896	0.981676	0.980627	0.948417	0.989973	0.97537	0.971785	0.98377	0.985114	0.95489	0.945511	0.98783	0.981805	0.961424	0.992903	0.991383	0.923017	0.988553	0.983146	0.972431	0.978153	0.886852	0.973225	0.963133	0.936418	0.909142	0.897072	0.968046	0.968445	0.924923	0.943166	0.932162	0.904995	0.895181	0.836575	0.904788	0.900546	0.91118
T4d	0.929004	0.929929	0.942481	0.904485	0.984753	0.967001	0.973125	0.972359	0.959951	0.958989	0.956438	0.986038	0.981571	0.98134	0.946657	0.989392	0.978667	0.972045	0.986476	0.987403	0.957369	0.947617	0.986586	0.983809	0.96438	0.992378	0.990853	0.920129	0.987576	0.98613	0.97526	0.975808	0.91411	0.973174	0.962971	0.934473	0.905589	0.893586	0.966542	0.968693	0.926519	0.944504	0.945207	0.920164	0.885385	0.936348	0.918601	0.883374	0.906402
T5a	0.924113	0.984773	0.954364	0.856432	0.950563	0.989126	0.913748	0.908611	0.912255	0.995683	0.988913	0.991537	0.992734	0.990397	0.988985	0.996392	0.976885	0.945992	0.969044	0.982032	0.902358	0.984098	0.988582	0.985723	0.961053	0.997629	0.997901	0.997247	0.985645	0.991576	0.978272	0.946378	0.891413	0.959779	0.948565	0.935815	0.893812	0.933632	0.961289	0.970723	0.933406	0.939331	0.898913	0.781131	0.948841	0.925469	0.910612	0.884012	0.905191
T5b	0.877378	0.984275	0.951498	0.851764	0.947137	0.989385	0.923401	0.918789	0.920935	0.996102	0.989451	0.992791	0.99201	0.990511	0.990566	0.996636	0.97618	0.937244	0.96461	0.980402	0.895429	0.979701	0.985597	0.986379	0.96321	0.9976	0.997656	0.997573	0.986733	0.994346	0.973682	0.94279	0.912597	0.962205	0.951563	0.933625	0.886862	0.938675	0.966014	0.968893	0.951863	0.931763	0.918282	0.905769	0.937797	0.939155	0.888921	0.925723	0.899343
T5c	0.942041	0.986183	0.960806	0.863096	0.950584	0.989892	0.919904	0.91542	0.911571	0.996407	0.990377	0.992936	0.992445	0.991558	0.991699	0.996951	0.976624	0.944093	0.971021	0.983884	0.899357	0.986011	0.9913	0.986778	0.963111	0.997872	0.998002	0.997774	0.9873	0.995683	0.980637	0.950098	0.894124	0.965339	0.961991	0.935827	0.90413	0.936483	0.964862	0.969412	0.941633	0.936216	0.933877	0.907331	0.899748	0.832234	0.905437	0.903789	0.917907
T5d	0.94072	0.984787	0.955495	0.855578	0.947194	0.989641	0.912499	0.907771	0.905796	0.996569	0.98955	0.992934	0.992896	0.990985	0.991355	0.996863	0.975648	0.938558	0.966748	0.980653	0.889397	0.982326	0.987965	0.986188	0.960985	0.997941	0.997954	0.997695	0.986722	0.995561	0.976717	0.945229	0.917276	0.963834	0.95654	0.929692	0.899638	0.937028	0.953705	0.968462	0.943852	0.92903	0.947479	0.933073	0.884207	0.941463	0.927018	0.899163	0.911591
Tlp1	0.838422	0.986483	0.978903	0.884053	0.993968	0.995158	0.981403	0.980982	0.972115	0.996571	0.996111	0.991872	0.991214	0.993369	0.990397	0.996315	0.987468	0.983275	0.99461	0.99499	0.987549	0.992261	0.992356	0.995667	0.988333	0.997092	0.99772	0.99771	0.996052	0.996014	0.991702	0.99099	0.829622	0.972785	0.924557	0.940006	0.890694	0.974685	0.967183	0.965845	0.942057	0.964884	0.92113	0.841902	0.872258	0.896726	0.898341	0.643831	0.725783
Tlp4	0.837768	0.986189	0.978053	0.868268	0.993711	0.994579	0.985196	0.984625	0.976386	0.996267	0.995496	0.991466	0.991182	0.991102	0.987649	0.996237	0.986674	0.981209	0.991453	0.991895	0.986089	0.992272	0.989588	0.994305	0.987305	0.997004	0.99735	0.997111	0.994219	0.995785	0.987726	0.990076	0.842672	0.970481	0.929784	0.945724	0.897118	0.974249	0.967592	0.969062	0.943773	0.963075	0.923602	0.874772	0.7166	0.669366	0.899052	0.880213	0.703963
Tlp5	0.907596	0.983632	0.969787	0.951224	0.989848	0.993392	0.974629	0.973728	0.971098	0.994662	0.993996	0.990175	0.989757	0.99143	0.986412	0.994778	0.981592	0.978185	0.989397	0.992372	0.977386	0.987476	0.985457	0.995135	0.977455	0.996067	0.9967	0.996258	0.993981	0.994528	0.979527	0.986816	0.844386	0.959501	0.91827	0.916134	0.909715	0.957943	0.922585	0.94843	0.907437	0.947201	0.732332	0.73169	0.843002	0.90062	0.87089	0.869205	0.911071
Tlp14	0.838142	0.993821	0.99014	0.905777	0.995853	0.997054	0.995894	0.99604	0.993195	0.997753	0.997963	0.993314	0.992816	0.995605	0.991793	0.9978	0.989522	0.961756	0.99543	0.996148	0.986403	0.995711	0.970896	0.99743	0.986433	0.998516	0.998422	0.998678	0.996469	0.996864	0.98913	0.991748	0.8937	0.981768	0.951057	0.971783	0.943716	0.972728	0.958125	0.951228	0.961988	0.969089	0.890318	0.916679	0.748539	0.697881	0.916831	0.890791	0.759055
Tm1	0.946338	0.964583	0.929186	0.952006	0.935144	0.978373	0.916288	0.918222	0.927183	0.972971	0.854726	0.98627	0.985929	0.939847	0.953081	0.973178	0.962701	0.957606	0.943981	0.824141	0.896708	0.83128	0.938703	0.84108	0.94705	0.992493	0.988849	0.971861	0.924153	0.945858	0.900246	0.889865	0.9751	0.875254	0.876522	0.911384	0.873064	0.829061	0.935548	0.921156	0.916187	0.962384	0.976627	0.966989	0.987938	0.97557	0.976463	0.968686	0.971696
Tm2	0.929422	0.951779	0.900171	0.923585	0.920838	0.97717	0.945893	0.948154	0.935721	0.978376	0.835551	0.984453	0.985458	0.950617	0.958902	0.975221	0.958984	0.902467	0.878815	0.808521	0.865246	0.792379	0.903542	0.826406	0.940581	0.993732	0.986875	0.964475	0.902295	0.948605	0.821351	0.840951	0.977155	0.93826	0.920803	0.928523	0.855021	0.911039	0.94645	0.959936	0.922772	0.95237	0.978525	0.974747	0.980895	0.981362	0.978261	0.967622	0.960114
Tm3	0.8857	0.782178	0.804622	0.940621	0.89993	0.919283	0.974294	0.971781	0.963757	0.969902	0.946627	0.979244	0.972886	0.962446	0.866267	0.980789	0.954312	0.886309	0.947232	0.968396	0.925357	0.922435	0.88824	0.971585	0.939517	0.989838	0.984865	0.853825	0.952761	0.967781	0.930829	0.828954	0.950263	0.879415	0.850962	0.866671	0.818267	0.843719	0.888365	0.928234	0.893007	0.902982	0.955947	0.963409	0.969441	0.980149	0.975305	0.94625	0.969933
Tm4	0.903167	0.965247	0.925172	0.931003	0.908408	0.963514	0.931539	0.929806	0.934951	0.975747	0.879814	0.980376	0.980715	0.944719	0.951276	0.978153	0.938052	0.929517	0.91324	0.820545	0.86563	0.854327	0.942656	0.868517	0.907557	0.991063	0.983363	0.974139	0.899176	0.960212	0.851855	0.855104	0.923619	0.877049	0.846391	0.883796	0.840608	0.859138	0.875124	0.911944	0.912587	0.905103	0.944826	0.964402	0.966198	0.977766	0.974339	0.945087	0.968726
Tm5a	0.98423	0.98117	0.967444	0.990339	0.988645	0.910882	0.919642	0.918239	0.922277	0.948811	0.978334	0.852055	0.888172	0.889672	0.966166	0.926339	0.929422	0.986331	0.988478	0.980622	0.96107	0.972714	0.987428	0.988522	0.902159	0.963036	0.961798	0.992037	0.988028	0.972885	0.972516	0.983413	0.931568	0.950253	0.926443	0.941026	0.962782	0.954152	0.950849	0.940625	0.956567	0.955648	0.98534	0.97421	0.984389	0.985298	0.981899	0.97584	0.98669
Tm5b	0.980848	0.973076	0.970039	0.978405	0.98259	0.880009	0.937244	0.933764	0.930723	0.929889	0.973467	0.819381	0.87229	0.876437	0.949477	0.912049	0.938448	0.974061	0.979947	0.979257	0.943795	0.959197	0.979887	0.980544	0.89098	0.941551	0.941037	0.987323	0.983555	0.965728	0.97126	0.976936	0.915135	0.941008	0.919942	0.931351	0.951771	0.937755	0.94245	0.926188	0.935866	0.94196	0.980369	0.968304	0.966121	0.989134	0.984622	0.975113	0.982058
Tm5c	0.95793	0.958747	0.946881	0.98606	0.96188	0.881	0.886406	0.884891	0.906716	0.838676	0.972526	0.873386	0.885018	0.796336	0.867989	0.87032	0.844797	0.971288	0.974324	0.955585	0.893283	0.95897	0.941808	0.97717	0.825953	0.949479	0.924677	0.983767	0.978728	0.941615	0.949019	0.930507	0.927427	0.914029	0.90469	0.89513	0.906723	0.940614	0.906881	0.926771	0.926589	0.936798	0.976436	0.968862	0.983307	0.98195	0.977608	0.975237	0.982624
Tm5d	0.984569	0.98145	0.978009	0.992105	0.988727	0.899916	0.953494	0.952829	0.953608	0.957388	0.984579	0.882536	0.905813	0.91628	0.969082	0.943009	0.947062	0.984318	0.987988	0.984742	0.967907	0.979544	0.987134	0.988186	0.938973	0.965542	0.968547	0.991214	0.989198	0.97704	0.97621	0.984419	0.920147	0.954614	0.938582	0.9497	0.965765	0.963223	0.964151	0.948693	0.948073	0.966911	0.985927	0.971207	0.969902	0.980958	0.975973	0.97604	0.982414
Tm5e	0.951465	0.95114	0.927221	0.964907	0.958029	0.894483	0.932302	0.928699	0.921134	0.932617	0.960498	0.900902	0.917779	0.925686	0.865939	0.945578	0.90282	0.933835	0.928824	0.952023	0.92345	0.922825	0.936772	0.953802	0.859654	0.949426	0.950523	0.953705	0.956639	0.928926	0.929769	0.962407	0.918294	0.923357	0.905131	0.899241	0.903609	0.922659	0.932219	0.921463	0.913971	0.921872	0.978124	0.964913	0.981642	0.974557	0.965867	0.961302	0.980825
Tm5f	0.975718	0.973541	0.958205	0.982687	0.984556	0.939545	0.897872	0.896586	0.896608	0.963208	0.97892	0.924618	0.935527	0.931718	0.955847	0.947099	0.925827	0.98129	0.98553	0.974433	0.939035	0.972299	0.976726	0.983556	0.904771	0.980401	0.979029	0.98878	0.981725	0.954501	0.96748	0.975561	0.899083	0.927445	0.906708	0.902222	0.938143	0.932299	0.914299	0.894802	0.941408	0.930608	0.974174	0.962912	0.947648	0.985175	0.9769	0.965554	0.977746
Tm7	0.972902	0.970711	0.970242	0.977397	0.985065	0.872852	0.957558	0.957018	0.952885	0.890925	0.979116	0.856204	0.876058	0.915469	0.924061	0.919458	0.928573	0.971026	0.979538	0.969357	0.937234	0.972487	0.978683	0.980763	0.912636	0.947846	0.940472	0.989669	0.987788	0.963304	0.969977	0.97048	0.892895	0.930617	0.916839	0.918232	0.944846	0.940756	0.942565	0.921608	0.933941	0.958248	0.974877	0.964312	0.960921	0.966643	0.960752	0.959948	0.976524
Tm8a	0.968765	0.974971	0.97145	0.978249	0.983226	0.940578	0.930491	0.928887	0.924606	0.929418	0.974725	0.915541	0.942848	0.949257	0.952887	0.951186	0.932417	0.970201	0.974206	0.975125	0.927972	0.956969	0.973342	0.97889	0.920319	0.965045	0.968081	0.990065	0.988605	0.966989	0.965156	0.982091	0.894334	0.92546	0.937769	0.93694	0.94724	0.905198	0.92982	0.933244	0.921425	0.957814	0.968174	0.96174	0.973378	0.973753	0.969628	0.966362	0.982787
Tm8b	0.978492	0.980512	0.975437	0.977248	0.986285	0.917009	0.95599	0.957625	0.949682	0.903391	0.98035	0.922595	0.932454	0.957681	0.948793	0.956769	0.919792	0.976005	0.978383	0.982305	0.939715	0.968336	0.982587	0.978896	0.910832	0.967297	0.972728	0.983895	0.988652	0.967649	0.962726	0.983192	0.910987	0.947425	0.931451	0.929882	0.936702	0.938287	0.924783	0.934978	0.937847	0.949869	0.975646	0.971255	0.98272	0.98358	0.975534	0.97585	0.988594
Tm9	0.965851	0.978932	0.942611	0.805741	0.968843	0.971948	0.860791	0.857828	0.891742	0.908214	0.960579	0.981518	0.984992	0.870624	0.962102	0.972313	0.873501	0.971355	0.967981	0.962147	0.940624	0.932478	0.971807	0.968822	0.808255	0.990862	0.98748	0.982561	0.958265	0.932079	0.940892	0.957377	0.968761	0.964411	0.9752	0.963015	0.927899	0.947287	0.970507	0.9728	0.972853	0.967663	0.983194	0.964281	0.983088	0.983916	0.980822	0.976469	0.931539
Tm16	0.941079	0.953449	0.891765	0.964258	0.962038	0.961346	0.889908	0.894059	0.885923	0.938255	0.943539	0.959442	0.962938	0.919095	0.910209	0.964097	0.859571	0.944831	0.946329	0.904536	0.89226	0.887176	0.947351	0.93541	0.777864	0.984612	0.980427	0.988313	0.934697	0.885192	0.91091	0.965367	0.9141	0.907166	0.914854	0.917922	0.890177	0.887597	0.899795	0.916373	0.923288	0.938048	0.938219	0.945233	0.955956	0.970853	0.96074	0.948124	0.981547
Tm20	0.977626	0.958953	0.922724	0.959587	0.952864	0.947093	0.799398	0.794012	0.834563	0.919939	0.938676	0.946783	0.96343	0.860685	0.955841	0.944005	0.88495	0.968259	0.96829	0.927675	0.888159	0.913856	0.959675	0.956213	0.816282	0.98532	0.980719	0.972706	0.955137	0.929073	0.925466	0.912203	0.940796	0.945441	0.909423	0.929404	0.940782	0.899356	0.937312	0.919947	0.95373	0.948239	0.985293	0.978787	0.97628	0.987429	0.984609	0.976173	0.97895
Tm21	0.941364	0.927794	0.880073	0.942822	0.901188	0.907284	0.891451	0.894732	0.879313	0.961582	0.965248	0.974772	0.967996	0.94101	0.897042	0.975459	0.938362	0.91907	0.950862	0.949842	0.793753	0.949795	0.878925	0.963173	0.90522	0.985321	0.985457	0.941745	0.958954	0.967909	0.932022	0.895016	0.95582	0.879066	0.85146	0.81692	0.834174	0.798761	0.797805	0.876194	0.912118	0.88685	0.948006	0.964695	0.968866	0.98214	0.972506	0.968682	0.986356
Tm25	0.964305	0.902344	0.879245	0.963089	0.912713	0.865367	0.91301	0.91169	0.902462	0.95715	0.963734	0.939377	0.932027	0.931399	0.900473	0.945025	0.943417	0.923861	0.93848	0.942928	0.87667	0.948351	0.936914	0.959373	0.91947	0.969963	0.970816	0.916033	0.957329	0.961787	0.936611	0.908874	0.926502	0.877628	0.870197	0.835745	0.868425	0.852012	0.851812	0.897355	0.916188	0.884332	0.951536	0.968225	0.94791	0.987334	0.978463	0.960947	0.974714
Tm27	0.907808	0.898337	0.887308	0.947013	0.947885	0.899907	0.935857	0.935662	0.925255	0.918196	0.917508	0.954828	0.94731	0.920326	0.876466	0.949548	0.935827	0.920754	0.945114	0.942551	0.895059	0.906916	0.934783	0.965036	0.892591	0.979153	0.953764	0.921202	0.967863	0.96578	0.919352	0.920181	0.928765	0.879929	0.848658	0.827576	0.804908	0.762091	0.85729	0.889134	0.867508	0.875219	0.930325	0.940561	0.951972	0.974019	0.959849	0.950546	0.973065
Tm31	0.983287	0.983395	0.981212	0.992919	0.990606	0.894249	0.97264	0.971985	0.967248	0.959196	0.992683	0.874895	0.902246	0.928824	0.958774	0.93336	0.950732	0.985489	0.98956	0.986054	0.974421	0.988722	0.987613	0.99008	0.943898	0.952455	0.959301	0.99293	0.993432	0.979241	0.985909	0.978095	0.933049	0.956949	0.93339	0.920058	0.959421	0.961917	0.934468	0.936206	0.952962	0.952171	0.982573	0.978755	0.978759	0.984451	0.984478	0.978573	0.986277
Tm32	0.983579	0.98726	0.984541	0.996011	0.986531	0.948889	0.940443	0.946124	0.939929	0.978719	0.993929	0.946896	0.939902	0.961684	0.978217	0.965582	0.944846	0.988242	0.992238	0.986407	0.962762	0.989212	0.989488	0.991912	0.939688	0.973022	0.978845	0.995172	0.993861	0.975163	0.976563	0.983802	0.922874	0.95195	0.948913	0.956534	0.968408	0.976565	0.956071	0.949874	0.956499	0.967209	0.977023	0.974478	0.983577	0.978381	0.971222	0.982613	0.989634
Tm33	0.961761	0.986573	0.976753	0.994792	0.991669	0.963797	0.9504	0.94807	0.948625	0.982055	0.992959	0.923719	0.947127	0.956835	0.976242	0.976396	0.958969	0.969766	0.991313	0.98609	0.973484	0.989625	0.970959	0.992399	0.955584	0.980006	0.987771	0.99508	0.991232	0.955076	0.983214	0.986665	0.951379	0.954678	0.919256	0.951715	0.961775	0.95188	0.948092	0.934095	0.958538	0.964436	0.959459	0.976713	0.975547	0.985868	0.982766	0.978753	0.989558
Tm34	0.979761	0.978507	0.974237	0.993996	0.984238	0.937185	0.951064	0.953464	0.947712	0.969816	0.989098	0.924381	0.933656	0.955911	0.960228	0.94791	0.954735	0.983136	0.986226	0.97426	0.942791	0.983143	0.984585	0.986164	0.9409	0.966711	0.974025	0.992532	0.988061	0.97902	0.970624	0.974237	0.878097	0.934524	0.917139	0.929732	0.953191	0.956913	0.904629	0.931061	0.939457	0.951176	0.946534	0.967857	0.941475	0.983074	0.979534	0.969173	0.975584
Tm35	0.973688	0.978226	0.97751	0.993552	0.986107	0.951154	0.947776	0.948939	0.947523	0.974871	0.987374	0.91041	0.932598	0.953882	0.967231	0.963498	0.951305	0.975693	0.98287	0.976367	0.958488	0.979768	0.976962	0.981432	0.938716	0.972194	0.981466	0.992662	0.983339	0.972995	0.970578	0.983238	0.909061	0.935703	0.927936	0.940797	0.960321	0.954799	0.911789	0.930083	0.943122	0.954392	0.939778	0.966783	0.959056	0.984129	0.976159	0.968697	0.982282
Tm36	0.943806	0.977172	0.972208	0.991984	0.984644	0.951504	0.9311	0.930064	0.922933	0.978353	0.990882	0.920437	0.923952	0.954016	0.971413	0.967754	0.943557	0.962422	0.988305	0.984444	0.952104	0.984028	0.963297	0.989462	0.926723	0.982334	0.98721	0.993201	0.99089	0.968974	0.975128	0.981734	0.867761	0.924194	0.881032	0.870615	0.904933	0.932699	0.85475	0.874573	0.904219	0.932917	0.907335	0.928953	0.944808	0.961061	0.957361	0.941146	0.967993
Tm37	0.947653	0.983448	0.975735	0.99535	0.990976	0.952135	0.913336	0.912352	0.91102	0.974301	0.993256	0.905727	0.931885	0.942707	0.976549	0.959992	0.956036	0.955598	0.991977	0.986562	0.96461	0.988105	0.956104	0.992998	0.929471	0.974638	0.981492	0.994185	0.990845	0.970409	0.981872	0.986028	0.922492	0.945737	0.91942	0.927558	0.956783	0.951785	0.927786	0.875019	0.94848	0.948212	0.939984	0.960856	0.958661	0.984708	0.975977	0.964166	0.975178
TmY3	0.894252	0.906457	0.852366	0.961432	0.895082	0.912247	0.917546	0.916352	0.919261	0.940824	0.908817	0.973741	0.965197	0.950561	0.89024	0.968467	0.953489	0.831041	0.862806	0.930766	0.818038	0.858793	0.896827	0.944008	0.90439	0.988591	0.978939	0.888589	0.943391	0.965065	0.866999	0.880458	0.898778	0.920097	0.875007	0.869889	0.808871	0.860934	0.90533	0.93755	0.885793	0.851806	0.932617	0.93452	0.951904	0.958153	0.956451	0.920669	0.973452
TmY4	0.92954	0.974628	0.959449	0.9009	0.980727	0.963399	0.867455	0.865503	0.858527	0.977912	0.984424	0.973185	0.97088	0.969491	0.971706	0.980905	0.949082	0.974716	0.983201	0.97539	0.92508	0.976012	0.975646	0.982035	0.928057	0.988501	0.989457	0.988584	0.982024	0.973541	0.972057	0.960086	0.808027	0.929075	0.916143	0.884998	0.913574	0.914428	0.9027	0.927066	0.904558	0.92705	0.897158	0.893831	0.821313	0.862906	0.90094	0.875851	0.805301
TmY5a	0.931298	0.95918	0.936381	0.972725	0.964986	0.960866	0.920164	0.918685	0.918938	0.966355	0.951556	0.958323	0.966037	0.956685	0.940523	0.970469	0.952221	0.965062	0.969291	0.973712	0.938047	0.934525	0.955906	0.976008	0.935392	0.983412	0.980659	0.960331	0.977605	0.975689	0.952406	0.953278	0.835906	0.88471	0.822732	0.753997	0.790467	0.859698	0.858871	0.883921	0.801316	0.862018	0.93063	0.902721	0.929403	0.914948	0.919907	0.892362	0.935083
TmY9q	0.959545	0.966166	0.938056	0.931197	0.975537	0.950731	0.794136	0.786441	0.760396	0.970302	0.977386	0.974848	0.966948	0.952444	0.958764	0.965297	0.945848	0.977396	0.978347	0.9675	0.902023	0.967171	0.972244	0.97856	0.915227	0.990055	0.985155	0.981027	0.979013	0.959048	0.968773	0.951155	0.886463	0.924766	0.911981	0.891348	0.924597	0.892035	0.906487	0.916136	0.90325	0.934075	0.925786	0.8766	0.938693	0.939827	0.939264	0.925719	0.920125
TmY9qâŠ¥	0.954892	0.960833	0.941068	0.924989	0.976573	0.952699	0.790999	0.823946	0.798552	0.974423	0.975819	0.977326	0.968379	0.962843	0.957224	0.970573	0.949622	0.977824	0.978439	0.968522	0.903054	0.968366	0.968199	0.979251	0.922865	0.991024	0.983805	0.980533	0.980169	0.955868	0.966809	0.951855	0.848761	0.922144	0.910994	0.870143	0.909638	0.886205	0.890816	0.922302	0.882723	0.93259	0.908823	0.884084	0.915959	0.94243	0.943794	0.927573	0.910163
TmY10	0.971456	0.96972	0.9487	0.987477	0.976318	0.920291	0.800974	0.800343	0.834064	0.904914	0.934927	0.922123	0.929856	0.848438	0.918892	0.937307	0.888437	0.982059	0.979251	0.947044	0.937057	0.936235	0.968759	0.980907	0.841937	0.9769	0.95932	0.989352	0.980785	0.924731	0.955649	0.948903	0.895492	0.939036	0.937013	0.929875	0.946295	0.933618	0.951676	0.930637	0.932947	0.956756	0.971386	0.941125	0.9675	0.968275	0.964827	0.954773	0.961
TmY11	0.937744	0.96718	0.952771	0.97575	0.9781	0.962055	0.918141	0.919669	0.926173	0.872715	0.952666	0.957709	0.963966	0.956997	0.933654	0.961647	0.94405	0.957063	0.957978	0.964425	0.920182	0.916867	0.970484	0.971149	0.863594	0.971034	0.959828	0.985483	0.985104	0.971175	0.953516	0.966782	0.859334	0.919004	0.878293	0.861049	0.879187	0.894502	0.894841	0.90733	0.884702	0.908152	0.952132	0.942996	0.930227	0.966703	0.962569	0.939593	0.954701
TmY14	0.92508	0.961497	0.944558	0.954789	0.974674	0.981199	0.980708	0.980704	0.97667	0.985279	0.964483	0.985286	0.987029	0.977423	0.963569	0.985409	0.967652	0.971006	0.974858	0.982421	0.961872	0.956522	0.974642	0.980912	0.96783	0.993315	0.991395	0.957031	0.982601	0.977959	0.963114	0.96884	0.867298	0.770008	0.912676	0.824284	0.852267	0.747456	0.901342	0.909181	0.779043	0.885939	0.92213	0.878347	0.899221	0.935841	0.921588	0.909586	0.93145
TmY15	0.824949	0.95054	0.911394	0.818959	0.963348	0.96308	0.961112	0.962287	0.955418	0.971199	0.942132	0.976	0.969374	0.95197	0.932604	0.975041	0.949364	0.95166	0.958129	0.9579	0.94056	0.92613	0.953416	0.970101	0.942126	0.989606	0.978037	0.952276	0.971929	0.973323	0.94367	0.946626	0.812682	0.916612	0.852731	0.796442	0.690974	0.877409	0.876089	0.927881	0.826394	0.882053	0.921375	0.896711	0.897371	0.911696	0.913448	0.863546	0.868268
TmY16	0.931085	0.953474	0.912644	0.92447	0.967369	0.960339	0.919017	0.921214	0.913833	0.897594	0.920506	0.980295	0.981477	0.94241	0.885895	0.979823	0.924166	0.961263	0.957358	0.932705	0.885072	0.948616	0.981716	0.971466	0.921389	0.993844	0.975615	0.972232	0.979198	0.946993	0.966381	0.921457	0.88112	0.886463	0.925983	0.873798	0.856926	0.822685	0.927706	0.943777	0.776021	0.894249	0.899413	0.84339	0.948982	0.92859	0.918345	0.909493	0.925032
TmY20	0.898103	0.98496	0.972011	0.954373	0.992711	0.978677	0.953718	0.954679	0.954272	0.987519	0.995321	0.951073	0.959878	0.978023	0.981268	0.986086	0.97443	0.971806	0.993393	0.991973	0.976979	0.992141	0.974587	0.99447	0.965896	0.987771	0.992355	0.995526	0.994843	0.979247	0.988373	0.984636	0.841564	0.951002	0.907154	0.935237	0.9381	0.958024	0.913879	0.934691	0.938991	0.963378	0.704679	0.705161	0.917705	0.886336	0.858753	0.868066	0.9209
TmY31	0.946473	0.981004	0.973345	0.99158	0.988205	0.965353	0.937963	0.941557	0.935388	0.981721	0.993347	0.951968	0.95898	0.970557	0.975926	0.973606	0.952562	0.971384	0.990606	0.986711	0.958701	0.987731	0.968154	0.992229	0.949061	0.978145	0.986652	0.993507	0.993902	0.971902	0.973956	0.986033	0.859355	0.933552	0.927905	0.928248	0.95001	0.94396	0.906115	0.912725	0.903715	0.955796	0.913674	0.87379	0.921253	0.93577	0.929384	0.9072	0.92981
Y1	0.865854	0.971899	0.945278	0.881583	0.978142	0.984681	0.955303	0.956766	0.952488	0.989452	0.986597	0.984997	0.985688	0.980526	0.976122	0.989534	0.976339	0.973589	0.979297	0.984465	0.972443	0.974724	0.973026	0.98925	0.971375	0.992327	0.993404	0.991773	0.988283	0.988833	0.975372	0.974815	0.894788	0.942648	0.882835	0.902229	0.86659	0.941549	0.935163	0.933301	0.901213	0.941593	0.764038	0.748065	0.942298	0.938889	0.919838	0.895253	0.929386
Y3	0.915683	0.937337	0.924768	0.927814	0.969098	0.933902	0.872929	0.872558	0.864177	0.956095	0.961552	0.947519	0.944577	0.9473	0.934403	0.968076	0.944215	0.939489	0.976644	0.961249	0.882387	0.953179	0.940883	0.976066	0.901952	0.984962	0.982603	0.951231	0.973706	0.966315	0.951001	0.936931	0.859175	0.893857	0.867678	0.868548	0.8668	0.769965	0.873814	0.878998	0.90461	0.928857	0.894601	0.910803	0.906743	0.940214	0.947188	0.912925	0.945723
Y4	0.875597	0.963402	0.942553	0.98047	0.972521	0.970474	0.943587	0.944699	0.928057	0.983477	0.975737	0.977942	0.975885	0.973159	0.965102	0.982587	0.961297	0.963839	0.970918	0.975467	0.951581	0.961953	0.960046	0.984151	0.94866	0.992006	0.99181	0.98651	0.987633	0.987156	0.958222	0.965318	0.88188	0.902951	0.718184	0.798236	0.828739	0.862883	0.850537	0.749685	0.878746	0.880821	0.938736	0.929012	0.954169	0.965419	0.939467	0.922605	0.961314
Y11	0.868261	0.98093	0.954346	0.834399	0.986508	0.991188	0.971063	0.97428	0.976186	0.99367	0.991047	0.988762	0.988706	0.986603	0.982265	0.993268	0.981779	0.975283	0.985654	0.98848	0.980206	0.983796	0.982462	0.992691	0.979276	0.995236	0.995528	0.994769	0.991393	0.991743	0.981056	0.984201	0.879035	0.957382	0.909822	0.9347	0.886001	0.959855	0.956461	0.955056	0.92781	0.947874	0.835248	0.775308	0.777607	0.771524	0.919484	0.891506	0.752052
Y12	0.860528	0.979637	0.951325	0.839434	0.984609	0.991137	0.974005	0.973832	0.969218	0.993761	0.990538	0.990151	0.989985	0.988087	0.983686	0.993831	0.983444	0.974889	0.984591	0.98851	0.981165	0.983528	0.982162	0.993351	0.981364	0.995683	0.996144	0.994116	0.991138	0.993223	0.980939	0.98149	0.890269	0.95593	0.908234	0.930098	0.882073	0.956032	0.954804	0.95197	0.914617	0.944937	0.854382	0.781616	0.918563	0.926921	0.925362	0.747447	0.771441
[truncated: 178 more columns]
